# Supplementary material for: catena-Poly[[(2,2′-bipyidine-2κ2 N,N′)-μ-cyanido-1:2κ2 N:C-dicopper(I)]-μ-bromido-[(2,2′-bipyidine-2κ2 N,N′)-μ-cyanido-1:2κ2 N:C-dicopper(I)]-μ-cyanido-κ2 N:C]
Source: Acta Crystallogr Sect E Struct Rep Online. 2012 Apr 28;68(Pt 5):m693. doi: 10.1107/S1600536812018120 (PMC3344411; doi:10.1107/S1600536812018120)
Supplement: Supplementary file 1 [file e-68-0m693-sup1.cif]

##############################################################################
#                                                                            #
# This CIF contains the data in a paper accepted for publication in          #
# Acta Crystallographica Section E. It conforms to the requirements of       #
# Notes for Authors for Acta Crystallographica Section E, and has been       #
# peer reviewed under the auspices of the IUCr Commission on Journals.       #
#                                                                            #
# Full details of the Crystallographic Information File format               #
# are given in the paper "The Crystallographic Information File (CIF):       #
# a New Standard Archive File for Crystallography" by S. R. Hall, F. H.      #
# Allen and I. D. Brown [Acta Cryst. (1991), A47, 655-685].                  #
#                                                                            #
# The current version of the core CIF dictionary is obtainable from          #
# ftp://ftp.iucr.org/pub/cif_core.dic.                                       #
#                                                                            #
# Software is freely available for graphical display of the structure(s)     #
# in this CIF. For information consult the CIF software page                 #
# http://www.iucr.org/resources/cif/software.                                #
#                                                                            #
# This file may be used for bona fide research purposes within the           #
# scientific community so long as proper attribution is given to the journal # 
# article from which it was obtained.                                        #
#                                                                            #
##############################################################################
data_I
_audit_creation_method     SHELXL-97
_chemical_name_systematic
;
<i>catena</i>-Poly[[(2,2'-bipyidine-2\k^2^<i>N</i>,<i>N</i>')-\m-cyanido-
1:2\k^2^<i>N</i>:<i>C</i>-dicopper(I)]-\m-bromido-[(2,2'-bipyidine-
2\k^2^<i>N</i>,<i>N</i>')-\m-cyanido-1:2\k^2^<i>N</i>:<i>C</i>-dicopper(I)]-
\m-cyanido-\k^2^<i>N</i>:<i>C</i>]
;
_chemical_name_common     ?
_chemical_formula_moiety     'C23 H16 Br Cu4 N7'
_chemical_formula_sum     'C23 H16 Br Cu4 N7'
_chemical_formula_iupac     '[Cu4 Br (C N)3 (C10 H8 N2)2]'
_chemical_formula_weight     724.53
_chemical_melting_point     ?
_symmetry_cell_setting     monoclinic
_symmetry_space_group_name_H-M     'P 21/n'
_symmetry_space_group_name_Hall     '-P 2yn'
loop_
    _symmetry_equiv_pos_as_xyz
    'x, y, z'
    '-x+1/2, y+1/2, -z+1/2'
    '-x, -y, -z'
    'x-1/2, -y-1/2, z-1/2'
_cell_length_a     10.0074(10)
_cell_length_b     17.7556(17)
_cell_length_c     14.5125(14)
_cell_angle_alpha     90.00
_cell_angle_beta     102.9240(10)
_cell_angle_gamma     90.00
_cell_volume     2513.4(4)
_cell_formula_units_Z     4
_cell_measurement_reflns_used     4357
_cell_measurement_theta_min     2.29
_cell_measurement_theta_max     22.75
_cell_measurement_temperature     273(2)
_exptl_crystal_description     block
_exptl_crystal_colour     yellow
_exptl_crystal_size_max     0.24
_exptl_crystal_size_mid     0.24
_exptl_crystal_size_min     0.22
_exptl_crystal_density_diffrn     1.915
_exptl_crystal_density_meas     ?
_exptl_crystal_density_method     'not measured'
_exptl_crystal_F_000     1416
_exptl_absorpt_coefficient_mu     4.955
_exptl_absorpt_correction_type     multi-scan
_exptl_absorpt_process_details     '(SADABS; Bruker, 2001)'
_exptl_absorpt_correction_T_min     0.3826
_exptl_absorpt_correction_T_max     0.4086
_exptl_special_details     ?
_diffrn_ambient_temperature     273(2)
_diffrn_radiation_type     MoK\a
_diffrn_radiation_wavelength     0.71073
_diffrn_radiation_source     'fine-focus sealed tube'
_diffrn_radiation_monochromator     graphite
_diffrn_measurement_device_type     'Bruker APEXII CCD'
_diffrn_measurement_method     '\f and \w scans'
_diffrn_detector_area_resol_mean     ?
_diffrn_reflns_number     23142
_diffrn_reflns_av_R_equivalents     0.0346
_diffrn_reflns_av_sigmaI/netI     0.0370
_diffrn_reflns_theta_min     2.29
_diffrn_reflns_theta_max     28.29
_diffrn_reflns_theta_full     28.29
_diffrn_measured_fraction_theta_max     0.987
_diffrn_measured_fraction_theta_full     0.987
_diffrn_reflns_limit_h_min     -13
_diffrn_reflns_limit_h_max     13
_diffrn_reflns_limit_k_min     -21
_diffrn_reflns_limit_k_max     23
_diffrn_reflns_limit_l_min     -19
_diffrn_reflns_limit_l_max     19
_diffrn_standards_number     ?
_diffrn_standards_interval_count     ?
_diffrn_standards_interval_time     ?
_diffrn_standards_decay_%     ?
_refine_special_details
;
Refinement of <i>F</i>^2^ against ALL reflections. The weighted <i>R</i>-factor
<i>wR</i> and goodness of fit <i>S</i> are based on <i>F</i>^2^, conventional
<i>R</i>-factors <i>R</i> are based on <i>F</i>, with <i>F</i> set to zero for
negative <i>F</i>^2^. The threshold expression of <i>F</i>^2^ >
\s(<i>F</i>^2^) is used only for calculating <i>R</i>-factors(gt) <i>etc</i>.
and is not relevant to the choice of reflections for refinement.
<i>R</i>-factors based on <i>F</i>^2^ are statistically about twice as large
as those based on <i>F</i>, and <i>R</i>- factors based on ALL data will be
even larger.
;
_reflns_number_total     6171
_reflns_number_gt     3491
_reflns_threshold_expression     I>2\s(I)
_refine_ls_structure_factor_coef     Fsqd
_refine_ls_matrix_type     full
_refine_ls_R_factor_all     0.0817
_refine_ls_R_factor_gt     0.0352
_refine_ls_wR_factor_gt     0.0697
_refine_ls_wR_factor_ref     0.0839
_refine_ls_goodness_of_fit_ref     0.999
_refine_ls_restrained_S_all     0.999
_refine_ls_number_reflns     6171
_refine_ls_number_parameters     317
_refine_ls_number_restraints     0
_refine_ls_hydrogen_treatment     constr
_refine_ls_weighting_scheme     calc
_refine_ls_weighting_details
         'calc w=1/[\s^2^(Fo^2^)+(0.0336P)^2^+0.2889P] where P=(Fo^2^+2Fc^2^)/3'
_atom_sites_solution_hydrogens     geom
_atom_sites_solution_primary     direct
_atom_sites_solution_secondary     difmap
_refine_ls_shift/su_max     0.000
_refine_ls_shift/su_mean     0.000
_refine_diff_density_max     0.369
_refine_diff_density_min     -0.412
_refine_ls_extinction_method     'SHELXL97 (Sheldrick, 2008)'
_refine_ls_extinction_coef     0.00042(11)
_refine_ls_extinction_expression
                                  'Fc^*^=kFc[1+0.001xFc^2^\l^3^/sin(2\q)]^-1/4^'
loop_
    _atom_type_symbol
    _atom_type_description
    _atom_type_scat_dispersion_real
    _atom_type_scat_dispersion_imag
    _atom_type_scat_source
    'C' 'C' 0.0033 0.0016
                         'International Tables Vol C Tables 4.2.6.8 and 6.1.1.4'
    'H' 'H' 0.0000 0.0000
                         'International Tables Vol C Tables 4.2.6.8 and 6.1.1.4'
    'N' 'N' 0.0061 0.0033
                         'International Tables Vol C Tables 4.2.6.8 and 6.1.1.4'
    'Cu' 'Cu' 0.3201 1.2651
                         'International Tables Vol C Tables 4.2.6.8 and 6.1.1.4'
    'Br' 'Br' -0.2901 2.4595
                         'International Tables Vol C Tables 4.2.6.8 and 6.1.1.4'
_computing_data_collection     'APEX2 (Bruker, 2007)'
_computing_cell_refinement     'SAINT (Bruker, 2007)'
_computing_data_reduction     'SAINT (Bruker, 2007)'
_computing_structure_solution     'SHELXS97 (Sheldrick, 2008)'
_computing_structure_refinement     'SHELXL97 (Sheldrick, 2008)'
_computing_molecular_graphics
                     'SHELXTL (Sheldrick, 2008) and DIAMOND (Brandenburg, 1999)'
_computing_publication_material     'SHELXTL (Sheldrick, 2008)'
loop_
    _atom_site_type_symbol
    _atom_site_label
    _atom_site_fract_x
    _atom_site_fract_y
    _atom_site_fract_z
    _atom_site_U_iso_or_equiv
    _atom_site_adp_type
    _atom_site_calc_flag
    _atom_site_refinement_flags
    _atom_site_occupancy
    _atom_site_symmetry_multiplicity
    _atom_site_disorder_assembly
    _atom_site_disorder_group
    Cu Cu1 0.35793(5) 0.01457(3) 0.84772(3) 0.08134(17) Uani d . 1 1 . .
    Cu Cu2 1.10313(5) 0.03539(3) 0.62780(4) 0.1015(2) Uani d . 1 1 . .
    Cu Cu3 0.46792(5) 0.19932(3) 0.63059(3) 0.07283(15) Uani d . 1 1 . .
    Cu Cu4 0.87398(4) 0.19909(2) 0.81033(3) 0.06160(13) Uani d . 1 1 . .
    Br Br1 0.66910(4) 0.26922(3) 0.72846(3) 0.08278(14) Uani d . 1 1 . .
    N N1 0.2531(3) 0.01213(16) 0.95197(18) 0.0624(7) Uani d . 1 1 . .
    N N2 0.4332(3) -0.08313(16) 0.91135(18) 0.0633(7) Uani d . 1 1 . .
    N N3 1.1656(3) -0.07460(17) 0.6509(2) 0.0754(8) Uani d . 1 1 . .
    N N4 1.2024(3) 0.02421(17) 0.5226(2) 0.0719(8) Uani d . 1 1 . .
    N N5 0.4205(3) 0.12318(17) 0.70702(19) 0.0722(8) Uani d . 1 1 . .
    N N6 0.4104(3) 0.26904(16) 0.4389(2) 0.0695(8) Uani d . 1 1 . .
    N N7 0.9502(3) 0.13623(16) 0.73146(19) 0.0681(7) Uani d . 1 1 . .
    C C1 0.1708(4) 0.0657(2) 0.9725(3) 0.0736(10) Uani d . 1 1 . .
    H H1 0.1423 0.1037 0.9284 0.088 Uiso calc R 1 1 . .
    C C2 0.1261(4) 0.0676(2) 1.0554(3) 0.0766(10) Uani d . 1 1 . .
    H H2 0.0695 0.1061 1.0674 0.092 Uiso calc R 1 1 . .
    C C3 0.1669(4) 0.0114(2) 1.1194(3) 0.0718(10) Uani d . 1 1 . .
    H H3 0.1379 0.0109 1.1760 0.086 Uiso calc R 1 1 . .
    C C4 0.2521(3) -0.04517(19) 1.0997(2) 0.0605(8) Uani d . 1 1 . .
    H H4 0.2813 -0.0836 1.1431 0.073 Uiso calc R 1 1 . .
    C C5 0.2931(3) -0.04371(18) 1.0149(2) 0.0535(8) Uani d . 1 1 . .
    C C6 0.3839(3) -0.10117(18) 0.9871(2) 0.0550(8) Uani d . 1 1 . .
    C C7 0.4153(3) -0.1688(2) 1.0339(2) 0.0668(9) Uani d . 1 1 . .
    H H7 0.3800 -0.1803 1.0863 0.080 Uiso calc R 1 1 . .
    C C8 0.4990(4) -0.2189(2) 1.0022(3) 0.0851(12) Uani d . 1 1 . .
    H H8 0.5201 -0.2650 1.0324 0.102 Uiso calc R 1 1 . .
    C C9 0.5519(4) -0.2003(3) 0.9248(3) 0.0854(12) Uani d . 1 1 . .
    H H9 0.6096 -0.2331 0.9022 0.102 Uiso calc R 1 1 . .
    C C10 0.5169(4) -0.1325(3) 0.8830(3) 0.0805(11) Uani d . 1 1 . .
    H H10 0.5533 -0.1196 0.8315 0.097 Uiso calc R 1 1 . .
    C C11 1.1467(4) -0.1211(3) 0.7194(3) 0.0967(14) Uani d . 1 1 . .
    H H11 1.0891 -0.1057 0.7580 0.116 Uiso calc R 1 1 . .
    C C12 1.2070(5) -0.1896(3) 0.7354(3) 0.1034(15) Uani d . 1 1 . .
    H H12 1.1926 -0.2199 0.7845 0.124 Uiso calc R 1 1 . .
    C C13 1.2888(5) -0.2128(3) 0.6784(4) 0.1056(15) Uani d . 1 1 . .
    H H13 1.3310 -0.2597 0.6873 0.127 Uiso calc R 1 1 . .
    C C14 1.3087(4) -0.1667(2) 0.6077(3) 0.0893(12) Uani d . 1 1 . .
    H H14 1.3652 -0.1821 0.5684 0.107 Uiso calc R 1 1 . .
    C C15 1.2458(3) -0.0972(2) 0.5940(3) 0.0633(9) Uani d . 1 1 . .
    C C16 1.2631(3) -0.0431(2) 0.5204(2) 0.0617(9) Uani d . 1 1 . .
    C C17 1.3361(4) -0.0580(2) 0.4522(3) 0.0811(11) Uani d . 1 1 . .
    H H17 1.3769 -0.1049 0.4504 0.097 Uiso calc R 1 1 . .
    C C18 1.3487(4) -0.0046(3) 0.3876(3) 0.0975(13) Uani d . 1 1 . .
    H H18 1.3981 -0.0147 0.3418 0.117 Uiso calc R 1 1 . .
    C C19 1.2890(4) 0.0634(3) 0.3904(3) 0.0954(12) Uani d . 1 1 . .
    H H19 1.2972 0.1009 0.3473 0.114 Uiso calc R 1 1 . .
    C C20 1.2164(4) 0.0755(2) 0.4580(3) 0.0903(12) Uani d . 1 1 . .
    H H20 1.1742 0.1221 0.4593 0.108 Uiso calc R 1 1 . .
    C C21 0.3923(3) 0.0802(2) 0.7580(2) 0.0658(9) Uani d . 1 1 . .
    C C22 0.4283(3) 0.24393(18) 0.5130(2) 0.0536(8) Uani d . 1 1 . .
    C C23 1.0047(4) 0.09831(19) 0.6881(3) 0.0706(10) Uani d . 1 1 . .
loop_
    _atom_site_aniso_label
    _atom_site_aniso_U_11
    _atom_site_aniso_U_22
    _atom_site_aniso_U_33
    _atom_site_aniso_U_12
    _atom_site_aniso_U_13
    _atom_site_aniso_U_23
    Cu1 0.0947(3) 0.0914(4) 0.0562(3) -0.0338(3) 0.0130(2) 0.0137(2)
    Cu2 0.0880(3) 0.0867(4) 0.1408(5) 0.0024(3) 0.0487(3) -0.0510(3)
    Cu3 0.0990(3) 0.0733(3) 0.0532(3) 0.0211(2) 0.0318(2) 0.0187(2)
    Cu4 0.0725(3) 0.0637(3) 0.0520(2) -0.0044(2) 0.02109(19) -0.0135(2)
    Br1 0.0697(2) 0.0949(3) 0.0768(3) 0.0063(2) 0.00151(19) 0.0136(2)
    N1 0.0643(16) 0.0648(19) 0.0558(17) -0.0068(14) 0.0085(13) 0.0070(15)
    N2 0.0630(16) 0.073(2) 0.0557(17) -0.0154(14) 0.0176(13) -0.0033(15)
    N3 0.0662(17) 0.072(2) 0.095(2) -0.0112(15) 0.0324(17) -0.0206(18)
    N4 0.0713(18) 0.056(2) 0.088(2) 0.0030(15) 0.0171(16) -0.0208(17)
    N5 0.093(2) 0.075(2) 0.0492(17) -0.0009(16) 0.0170(15) 0.0079(15)
    N6 0.0674(18) 0.069(2) 0.072(2) -0.0068(14) 0.0151(15) -0.0024(16)
    N7 0.0760(18) 0.0662(19) 0.0627(18) 0.0042(15) 0.0169(15) -0.0111(15)
    C1 0.077(2) 0.058(2) 0.079(3) -0.0036(19) 0.004(2) 0.012(2)
    C2 0.078(2) 0.071(3) 0.078(3) 0.001(2) 0.011(2) -0.010(2)
    C3 0.078(2) 0.080(3) 0.059(2) -0.008(2) 0.0191(18) -0.011(2)
    C4 0.066(2) 0.063(2) 0.052(2) -0.0099(17) 0.0114(16) 0.0017(17)
    C5 0.0533(17) 0.057(2) 0.0477(19) -0.0139(15) 0.0061(14) 0.0019(16)
    C6 0.0524(17) 0.061(2) 0.0503(19) -0.0149(15) 0.0090(14) -0.0022(16)
    C7 0.066(2) 0.066(2) 0.070(2) -0.0063(18) 0.0191(17) 0.0082(19)
    C8 0.076(3) 0.073(3) 0.104(3) 0.005(2) 0.017(2) 0.007(2)
    C9 0.076(3) 0.088(3) 0.095(3) -0.005(2) 0.024(2) -0.022(3)
    C10 0.079(3) 0.099(3) 0.068(3) -0.019(2) 0.027(2) -0.011(2)
    C11 0.082(3) 0.108(4) 0.108(4) -0.022(3) 0.039(3) -0.016(3)
    C12 0.083(3) 0.108(4) 0.116(4) -0.020(3) 0.015(3) 0.026(3)
    C13 0.083(3) 0.092(4) 0.138(4) 0.013(2) 0.018(3) 0.022(3)
    C14 0.078(3) 0.082(3) 0.108(3) 0.015(2) 0.021(2) -0.001(3)
    C15 0.0484(17) 0.061(2) 0.079(2) -0.0021(16) 0.0100(16) -0.0222(19)
    C16 0.0492(17) 0.061(2) 0.071(2) 0.0034(16) 0.0059(16) -0.0193(19)
    C17 0.083(3) 0.082(3) 0.079(3) 0.018(2) 0.020(2) -0.014(2)
    C18 0.100(3) 0.120(4) 0.075(3) 0.011(3) 0.025(2) -0.009(3)
    C19 0.098(3) 0.099(4) 0.084(3) -0.005(3) 0.011(2) 0.005(3)
    C20 0.100(3) 0.057(3) 0.112(4) 0.008(2) 0.018(3) -0.008(3)
    C21 0.073(2) 0.073(2) 0.050(2) -0.0087(18) 0.0102(16) 0.0081(18)
    C22 0.0647(19) 0.059(2) 0.0359(17) -0.0024(15) 0.0098(14) 0.0112(15)
    C23 0.075(2) 0.059(2) 0.082(3) -0.0009(18) 0.027(2) -0.019(2)
_geom_special_details
;
All e.s.d.'s (except the e.s.d. in the dihedral angle between two l.s. planes)
are estimated using the full covariance matrix. The cell e.s.d.'s are taken
into account individually in the estimation of e.s.d.'s in distances, angles
and torsion angles; correlations between e.s.d.'s in cell parameters are only
used when they are defined by crystal symmetry. An approximate (isotropic)
treatment of cell e.s.d.'s is used for estimating e.s.d.'s involving l.s.
planes.
;
loop_
    _geom_bond_atom_site_label_1
    _geom_bond_atom_site_label_2
    _geom_bond_site_symmetry_2
    _geom_bond_distance
    _geom_bond_publ_flag
    Cu1 N1 . 2.025(3) y
    Cu1 N2 . 2.029(3) y
    Cu1 C21 . 1.836(4) y
    Cu2 N3 . 2.055(3) y
    Cu2 N4 . 2.010(3) y
    Cu2 C23 . 1.836(3) y
    Cu3 N5 . 1.876(3) y
    Cu3 Br1 . 2.5163(6) y
    Cu3 C22 . 1.842(3) y
    Cu4 N6 4_666 1.906(3) y
    Cu4 N7 . 1.878(3) y
    Cu4 Br1 . 2.4650(6) y
    N1 C1 . 1.334(4) ?
    N1 C5 . 1.347(4) ?
    N2 C10 . 1.339(4) ?
    N2 C6 . 1.341(3) ?
    N3 C15 . 1.336(4) ?
    N3 C11 . 1.338(5) ?
    N4 C20 . 1.337(5) ?
    N4 C16 . 1.344(4) ?
    N5 C21 . 1.141(4) ?
    N6 C22 . 1.141(4) ?
    N7 C23 . 1.140(4) ?
    C1 C2 . 1.374(5) ?
    C1 H1 . 0.9300 ?
    C2 C3 . 1.363(5) ?
    C2 H2 . 0.9300 ?
    C3 C4 . 1.387(5) ?
    C3 H3 . 0.9300 ?
    C4 C5 . 1.383(4) ?
    C4 H4 . 0.9300 ?
    C5 C6 . 1.480(4) ?
    C6 C7 . 1.381(4) ?
    C7 C8 . 1.370(5) ?
    C7 H7 . 0.9300 ?
    C8 C9 . 1.385(5) ?
    C8 H8 . 0.9300 ?
    C9 C10 . 1.357(5) ?
    C9 H9 . 0.9300 ?
    C10 H10 . 0.9300 ?
    C11 C12 . 1.354(6) ?
    C11 H11 . 0.9300 ?
    C12 C13 . 1.351(6) ?
    C12 H12 . 0.9300 ?
    C13 C14 . 1.362(5) ?
    C13 H13 . 0.9300 ?
    C14 C15 . 1.379(5) ?
    C14 H14 . 0.9300 ?
    C15 C16 . 1.474(5) ?
    C16 C17 . 1.381(4) ?
    C17 C18 . 1.360(5) ?
    C17 H17 . 0.9300 ?
    C18 C19 . 1.351(6) ?
    C18 H18 . 0.9300 ?
    C19 C20 . 1.363(5) ?
    C19 H19 . 0.9300 ?
    C20 H20 . 0.9300 ?
loop_
    _geom_angle_atom_site_label_1
    _geom_angle_atom_site_label_2
    _geom_angle_atom_site_label_3
    _geom_angle_site_symmetry_1
    _geom_angle_site_symmetry_3
    _geom_angle
    _geom_angle_publ_flag
    C21 Cu1 N1 . . 138.90(14) ?
    C21 Cu1 N2 . . 139.10(13) ?
    N1 Cu1 N2 . . 80.99(11) ?
    C23 Cu2 N4 . . 146.27(15) ?
    C23 Cu2 N3 . . 132.60(15) ?
    N4 Cu2 N3 . . 81.13(13) ?
    C22 Cu3 N5 . . 145.80(13) ?
    C22 Cu3 Br1 . . 106.87(10) ?
    N5 Cu3 Br1 . . 107.33(9) ?
    N7 Cu4 N6 . 4_666 139.32(12) ?
    N7 Cu4 Br1 . . 114.45(9) ?
    N6 Cu4 Br1 4_666 . 106.16(8) ?
    Cu4 Br1 Cu3 . . 119.81(2) ?
    C1 N1 C5 . . 118.5(3) ?
    C1 N1 Cu1 . . 126.9(2) ?
    C5 N1 Cu1 . . 113.4(2) ?
    C10 N2 C6 . . 117.8(3) ?
    C10 N2 Cu1 . . 127.9(2) ?
    C6 N2 Cu1 . . 114.2(2) ?
    C15 N3 C11 . . 118.6(3) ?
    C15 N3 Cu2 . . 112.8(3) ?
    C11 N3 Cu2 . . 128.3(3) ?
    C20 N4 C16 . . 118.1(3) ?
    C20 N4 Cu2 . . 127.7(3) ?
    C16 N4 Cu2 . . 114.1(3) ?
    C21 N5 Cu3 . . 175.6(3) ?
    C22 N6 Cu4 . 4_565 174.1(3) ?
    C23 N7 Cu4 . . 175.3(3) ?
    N1 C1 C2 . . 123.4(3) ?
    N1 C1 H1 . . 118.3 ?
    C2 C1 H1 . . 118.3 ?
    C3 C2 C1 . . 118.2(4) ?
    C3 C2 H2 . . 120.9 ?
    C1 C2 H2 . . 120.9 ?
    C2 C3 C4 . . 119.6(3) ?
    C2 C3 H3 . . 120.2 ?
    C4 C3 H3 . . 120.2 ?
    C5 C4 C3 . . 119.2(3) ?
    C5 C4 H4 . . 120.4 ?
    C3 C4 H4 . . 120.4 ?
    N1 C5 C4 . . 121.0(3) ?
    N1 C5 C6 . . 115.5(3) ?
    C4 C5 C6 . . 123.5(3) ?
    N2 C6 C7 . . 121.7(3) ?
    N2 C6 C5 . . 114.8(3) ?
    C7 C6 C5 . . 123.5(3) ?
    C8 C7 C6 . . 119.2(3) ?
    C8 C7 H7 . . 120.4 ?
    C6 C7 H7 . . 120.4 ?
    C7 C8 C9 . . 119.4(4) ?
    C7 C8 H8 . . 120.3 ?
    C9 C8 H8 . . 120.3 ?
    C10 C9 C8 . . 117.8(4) ?
    C10 C9 H9 . . 121.1 ?
    C8 C9 H9 . . 121.1 ?
    N2 C10 C9 . . 124.0(4) ?
    N2 C10 H10 . . 118.0 ?
    C9 C10 H10 . . 118.0 ?
    N3 C11 C12 . . 123.4(4) ?
    N3 C11 H11 . . 118.3 ?
    C12 C11 H11 . . 118.3 ?
    C13 C12 C11 . . 118.4(5) ?
    C13 C12 H12 . . 120.8 ?
    C11 C12 H12 . . 120.8 ?
    C12 C13 C14 . . 119.3(4) ?
    C12 C13 H13 . . 120.4 ?
    C14 C13 H13 . . 120.4 ?
    C13 C14 C15 . . 120.5(4) ?
    C13 C14 H14 . . 119.7 ?
    C15 C14 H14 . . 119.7 ?
    N3 C15 C14 . . 119.8(4) ?
    N3 C15 C16 . . 115.9(3) ?
    C14 C15 C16 . . 124.3(3) ?
    N4 C16 C17 . . 120.1(4) ?
    N4 C16 C15 . . 115.8(3) ?
    C17 C16 C15 . . 124.1(3) ?
    C18 C17 C16 . . 120.4(4) ?
    C18 C17 H17 . . 119.8 ?
    C16 C17 H17 . . 119.8 ?
    C19 C18 C17 . . 119.5(4) ?
    C19 C18 H18 . . 120.3 ?
    C17 C18 H18 . . 120.3 ?
    C18 C19 C20 . . 118.4(4) ?
    C18 C19 H19 . . 120.8 ?
    C20 C19 H19 . . 120.8 ?
    N4 C20 C19 . . 123.5(4) ?
    N4 C20 H20 . . 118.2 ?
    C19 C20 H20 . . 118.2 ?
    N5 C21 Cu1 . . 175.3(3) ?
    N6 C22 Cu3 . . 175.7(3) ?
    N7 C23 Cu2 . . 175.0(3) ?
data_global
_journal_date_recd_electronic     2012-04-03
_journal_date_accepted     2012-04-23
_journal_name_full     'Acta Crystallographica, Section E'
_journal_year     2012
_journal_volume     68
_journal_issue      5
_journal_page_first     m693
_journal_page_last     m693
_journal_paper_category     QM
_journal_paper_doi     10.1107/S1600536812018120
_journal_coeditor_code     HY2536
_publ_contact_author_name     'Xuee Jiang'
_publ_contact_author_address
;
Colleges of Chemistry & Chemical Engineering
Harbin Normal University
Harbin 150025
People's Republic of China
;
_publ_contact_author_email     'jxuee@yahoo.com'
_publ_contact_author_fax     ?
_publ_contact_author_phone     '+86-451-88060570'
_publ_section_title
;\
<i>catena</i>-Poly[[(2,2'-bipyidine-2\k^2^<i>N</i>,<i>N</i>')-\m-cyanido-1:\
2\k^2^<i>N</i>:<i>C</i>-dicopper(I)]-\m-bromido-[(2,2'-bipyidine-\
2\k^2^<i>N</i>,<i>N</i>')-\m-cyanido-1:2\k^2^<i>N</i>:<i>C</i>-dicopper(I)]-\
\m-cyanido-\k^2^<i>N</i>:<i>C</i>]
;
loop_
    _publ_author_name
    _publ_author_footnote
    _publ_author_address
    'Gu, Jia' .
;
Colleges of Chemistry & Chemical Engineering
Harbin Normal University
Harbin 150025
People's Republic of China
;
    'Jiang, Xuee' .
;
Colleges of Chemistry & Chemical Engineering
Harbin Normal University
Harbin 150025
People's Republic of China
;
    'Su, Zhanhua' .
;
Colleges of Chemistry & Chemical Engineering
Harbin Normal University
Harbin 150025
People's Republic of China
;
    'Zhou, Baibin' .
;
Colleges of Chemistry & Chemical Engineering
Harbin Normal University
Harbin 150025
People's Republic of China
;
