# Supplementary material for: catena-Poly[[(2,2′-bipyidine-2κ2 N,N′)-μ-cyanido-1:2κ2 N:C-dicopper(I)]-μ-bromido-[(2,2′-bipyidine-2κ2 N,N′)-μ-cyanido-1:2κ2 N:C-dicopper(I)]-μ-cyanido-κ2 N:C]
Source: Acta Crystallogr Sect E Struct Rep Online. 2012 Apr 28;68(Pt 5):m693. doi: 10.1107/S1600536812018120 (PMC3344411; doi:10.1107/S1600536812018120)
Supplement: Supplementary file 2 [file e-68-0m693-Isup2.hkl]

# 
# h,k,l, Fc-squared, Fo-squared, sigma(Fo-squared) and status flag 
# 
data_I
_shelx_title ' 1 in P2(1)/n' 
_shelx_refln_list_code          4 
_shelx_F_calc_maximum      372.03 
_exptl_crystal_F_000      1416.00 
_reflns_d_resolution_high  0.7499 
 
loop_ 
 _symmetry_equiv_pos_as_xyz 
 'x, y, z' 
 '-x+1/2, y+1/2, -z+1/2' 
 '-x, -y, -z' 
 'x-1/2, -y-1/2, z-1/2' 
 
_cell_length_a    10.0074 
_cell_length_b    17.7556 
_cell_length_c    14.5125 
_cell_angle_alpha  90.000 
_cell_angle_beta  102.924 
_cell_angle_gamma  90.000 
 
_shelx_F_squared_multiplier     1.000 
 
loop_ 
 _refln_index_h 
 _refln_index_k 
 _refln_index_l 
 _refln_F_squared_calc 
 _refln_F_squared_meas 
 _refln_F_squared_sigma 
 _refln_observed_status 
   2   0   0     3807.89     3779.15     51.45 o 
   4   0   0    29996.99    29217.87    337.48 o 
   6   0   0     2205.42     2240.63     49.53 o 
   8   0   0      652.27      636.56     32.97 o 
  10   0   0       69.74       92.78     25.54 o 
  12   0   0       19.38       25.31     37.62 o 
   1   1   0      405.42      411.82     16.82 o 
   2   1   0     1947.33     2088.48     22.93 o 
   3   1   0      758.18      847.44     19.84 o 
   4   1   0    26169.31    26721.76    219.72 o 
   5   1   0     1003.83      922.89     21.61 o 
   6   1   0       18.34       13.06      8.50 o 
   7   1   0       41.48       60.69     11.37 o 
   8   1   0        6.60       10.35     11.95 o 
   9   1   0       73.74      103.43     16.34 o 
  10   1   0      906.23     1021.35     44.69 o 
  11   1   0       83.66       92.97     26.79 o 
  12   1   0        6.31       22.77     26.60 o 
   0   2   0     1518.45     1375.47     39.06 o 
   1   2   0     1887.58     1924.08     23.61 o 
   2   2   0    25980.21    26972.51    198.33 o 
   3   2   0     1669.53     1728.09     22.99 o 
   4   2   0     2586.39     2576.03     32.81 o 
   5   2   0      470.90      450.35     14.96 o 
   6   2   0     3890.03     3794.39     51.89 o 
   7   2   0     1025.55     1030.33     32.74 o 
   8   2   0      914.36      841.21     26.51 o 
   9   2   0       13.60       -2.68     13.22 o 
  10   2   0        8.55       11.69     15.37 o 
  11   2   0        4.00      -12.07     26.18 o 
  12   2   0        1.41       17.50     26.32 o 
   1   3   0     2816.14     2939.57     27.40 o 
   2   3   0     6974.09     7325.54     65.42 o 
   3   3   0    33388.95    32343.38    260.15 o 
   4   3   0    16073.20    15679.28    135.92 o 
   5   3   0      127.38      118.54     10.04 o 
   6   3   0      227.46      228.09     13.96 o 
   7   3   0     2844.68     2834.38     52.37 o 
   8   3   0     1305.25     1318.81     31.92 o 
   9   3   0       17.21        7.22     19.49 o 
  10   3   0      607.84      621.20     30.81 o 
  11   3   0      128.83      148.69     33.29 o 
  12   3   0        2.19      -14.85     25.29 o 
   0   4   0    92457.06    89715.87    994.86 o 
   1   4   0    13672.76    14075.11    123.82 o 
   2   4   0     9364.73     9960.62     86.87 o 
   3   4   0     5613.26     5411.56     54.21 o 
   4   4   0    10518.24     9979.38     92.67 o 
   5   4   0     8083.44     8167.13     74.99 o 
   6   4   0     2332.88     2284.44     33.13 o 
   7   4   0     5610.91     5236.10     59.12 o 
   8   4   0       72.42       52.53     12.56 o 
   9   4   0       51.17       43.54     13.09 o 
  10   4   0       38.02       27.82     16.16 o 
  11   4   0      177.23      151.29     29.31 o 
  12   4   0       22.86       -2.93     26.41 o 
   1   5   0     1312.91     1379.77     19.63 o 
   2   5   0    19313.03    19514.57    151.08 o 
   3   5   0    14797.44    14488.68    125.63 o 
   4   5   0      825.98      901.20     19.45 o 
   5   5   0     4698.84     4556.66     53.62 o 
   6   5   0       73.56       76.62     11.31 o 
   7   5   0       63.49       89.47     13.08 o 
   8   5   0        1.88      -12.50     12.50 o 
   9   5   0       67.16       57.72     15.35 o 
  10   5   0        9.75       30.18     18.67 o 
  11   5   0       71.54       69.98     26.12 o 
  12   5   0        6.04       -5.12     26.32 o 
   0   6   0       58.03       87.05      9.85 o 
   1   6   0     5949.94     5813.79     63.02 o 
   2   6   0      960.60      925.82     16.58 o 
   3   6   0     5044.26     5260.28     55.28 o 
   4   6   0      775.03      810.65     19.48 o 
   5   6   0        0.32        9.83      8.14 o 
   6   6   0      394.75      396.57     17.52 o 
   7   6   0     2224.97     2154.28     38.81 o 
   8   6   0      401.73      388.40     22.68 o 
   9   6   0        1.67       10.91     14.30 o 
  10   6   0        0.84       19.72     20.23 o 
  11   6   0       25.35        4.60     22.67 o 
  12   6   0       98.00       71.26     35.16 o 
   1   7   0     1524.50     1474.92     26.02 o 
   2   7   0      528.10      478.63     15.36 o 
   3   7   0    31601.98    30658.23    252.58 o 
   4   7   0     1831.78     1802.55     29.67 o 
   5   7   0     1545.28     1513.06     28.67 o 
   6   7   0        2.75        4.17      9.98 o 
   7   7   0     1917.10     1859.36     36.64 o 
   8   7   0     2560.98     2664.14     46.82 o 
   9   7   0        7.55        5.03     14.50 o 
  10   7   0        8.37       17.90     21.73 o 
  11   7   0        0.00       22.69     33.72 o 
  12   7   0        4.42      -25.78     32.66 o 
   0   8   0     2848.47     2921.35     54.04 o 
   1   8   0     2446.88     2522.51     50.03 o 
   2   8   0      442.47      380.55     12.83 o 
   3   8   0     4007.83     3894.05     46.87 o 
   4   8   0      459.64      469.53     22.74 o 
   5   8   0     1018.84     1066.19     24.96 o 
   6   8   0      377.51      370.50     18.22 o 
   7   8   0     2847.03     2830.93     46.61 o 
   8   8   0       40.55       66.86     14.76 o 
   9   8   0       32.05       26.94     17.37 o 
  10   8   0       39.47       99.82     25.26 o 
  11   8   0       15.92      -26.50     28.76 o 
  12   8   0       59.43       10.05     35.97 o 
   1   9   0      508.11      483.17     17.56 o 
   2   9   0     9215.47     8811.32     80.53 o 
   3   9   0     2541.00     2555.05     38.17 o 
   4   9   0      110.58      103.19     11.26 o 
   5   9   0     1137.86     1131.15     26.83 o 
   6   9   0       92.43      106.27     14.56 o 
   7   9   0      127.17      141.13     16.37 o 
   8   9   0        4.45        3.77     15.60 o 
   9   9   0      316.49      365.29     27.04 o 
  10   9   0      127.61      105.61     26.53 o 
  11   9   0       30.38        3.25     32.59 o 
  12   9   0       22.47       32.76     49.97 o 
   0  10   0     9453.71     9919.41    136.07 o 
   1  10   0     9790.60     9951.53    106.96 o 
   2  10   0     2569.92     2549.51     34.71 o 
   3  10   0     1130.75     1140.62     25.08 o 
   4  10   0       82.19       72.32     11.65 o 
   5  10   0     2530.79     2465.97     40.46 o 
   6  10   0      135.57      157.61     18.38 o 
   7  10   0      253.57      308.20     22.74 o 
   8  10   0      815.74      775.10     32.67 o 
   9  10   0       10.77      -15.95     22.29 o 
  10  10   0       19.98       16.31     28.83 o 
  11  10   0       36.74       30.88     33.55 o 
   1  11   0     4624.81     4624.33     62.36 o 
   2  11   0     5723.94     5499.59     59.04 o 
   3  11   0     1777.60     1783.98     47.05 o 
   4  11   0       52.47       73.67     14.58 o 
   5  11   0      871.42      836.86     29.38 o 
   6  11   0      105.07      115.81     18.65 o 
   7  11   0       12.24        5.04     15.46 o 
   8  11   0      848.04      950.14     36.09 o 
   9  11   0      163.36      156.98     24.13 o 
  10  11   0       53.36       44.62     26.99 o 
  11  11   0        1.72        7.43     40.05 o 
   0  12   0     4298.24     4307.93     77.18 o 
   1  12   0      114.56      119.05     14.69 o 
   2  12   0     1088.88     1038.52     37.03 o 
   3  12   0      364.71      373.33     21.90 o 
   4  12   0       73.61       92.26     18.05 o 
   5  12   0      866.53      862.13     30.72 o 
   6  12   0        0.91      -14.42     14.42 o 
   7  12   0       20.78       24.14     17.79 o 
   8  12   0      104.93      109.24     23.40 o 
   9  12   0        9.34      -16.72     21.04 o 
  10  12   0       13.60        9.75     28.99 o 
  11  12   0        1.61       -6.53     52.18 o 
   1  13   0       32.60        6.79     17.32 o 
   2  13   0      275.41      295.52     22.89 o 
   3  13   0      201.43      212.65     25.00 o 
   4  13   0      709.73      817.46     51.32 o 
   5  13   0     3033.95     2923.31    112.57 o 
   6  13   0       18.64       27.36     18.48 o 
   7  13   0       48.85        9.67     18.21 o 
   8  13   0        0.17      -11.45     19.83 o 
   9  13   0      436.34      444.13     52.41 o 
  10  13   0       24.02       45.78     32.00 o 
   0  14   0       70.69      116.89     38.40 o 
   1  14   0     3853.54     3993.59    108.95 o 
   2  14   0        9.56       -3.01     17.99 o 
   3  14   0       45.52       -3.14     19.03 o 
   4  14   0       11.05       28.08     20.52 o 
   5  14   0     2868.87     2852.47     72.01 o 
   6  14   0      476.81      394.22     34.96 o 
   7  14   0       31.11       35.40     27.84 o 
   8  14   0        6.77      -22.50     22.50 o 
   9  14   0       36.00       17.55     27.58 o 
  10  14   0        4.21       43.90     39.84 o 
   1  15   0      889.00      927.76     78.61 o 
   2  15   0       34.33       42.04     21.86 o 
   3  15   0      348.58      314.57     31.29 o 
   4  15   0       58.23       78.09     24.15 o 
   5  15   0       98.83       99.56     26.16 o 
   6  15   0      178.09       72.99     25.45 o 
   7  15   0        4.19        4.02     26.37 o 
   8  15   0       14.27       28.22     26.77 o 
   9  15   0        6.59       26.01     42.43 o 
  10  15   0       15.32       76.13     39.63 o 
   0  16   0        0.25      -11.03     36.45 o 
   1  16   0       15.10       27.25     38.73 o 
   2  16   0       72.20      120.47     33.87 o 
   3  16   0      113.85      103.51     25.80 o 
   4  16   0       70.34       98.70     25.86 o 
   5  16   0      443.94      398.50     35.68 o 
   6  16   0        3.32      -23.38     23.38 o 
   7  16   0        0.59      -15.56     23.84 o 
   8  16   0        1.35       -6.62     26.44 o 
   9  16   0       21.24      -36.74     36.74 o 
   1  17   0        0.86       29.97     30.76 o 
   2  17   0     1980.69     2161.44    120.80 o 
   3  17   0       69.91       88.87     33.14 o 
   4  17   0       28.37       74.93     31.67 o 
   5  17   0      424.90      439.65     50.18 o 
   6  17   0       14.65       34.34     27.83 o 
   7  17   0       14.39       -4.21     26.01 o 
   8  17   0       10.53       73.19     32.07 o 
   9  17   0       74.11       98.48     46.53 o 
   0  18   0      610.07      570.54     77.47 o 
   1  18   0      918.31      834.36     64.90 o 
   2  18   0      190.33      166.27     40.04 o 
   3  18   0       53.37       48.06     58.84 o 
   4  18   0       22.61       33.15     31.39 o 
   5  18   0      134.81      163.18     39.76 o 
   6  18   0       15.29       22.32     36.93 o 
   7  18   0        6.99       39.64     29.23 o 
   8  18   0        1.09        9.25     31.93 o 
   1  19   0       83.63       87.44     38.12 o 
   2  19   0      118.14      155.08     41.68 o 
   3  19   0       50.98       56.07     38.19 o 
   4  19   0        0.26       11.50     30.98 o 
   5  19   0       22.98       28.59     34.25 o 
   6  19   0       33.86       32.92     35.96 o 
   7  19   0        0.12      -27.53     32.88 o 
   0  20   0       74.04       64.69     54.33 o 
   1  20   0        7.66       -6.74     72.96 o 
   2  20   0       93.16       40.66     38.22 o 
   3  20   0       39.49        7.83     68.86 o 
   4  20   0        4.80       11.20     37.52 o 
   5  20   0        0.67        8.77     35.50 o 
   6  20   0       11.26      -17.13     35.75 o 
   1  21   0        6.02       19.45     50.23 o 
   2  21   0      243.94      210.88     64.35 o 
   3  21   0        1.31        7.48     37.94 o 
   4  21   0        2.76       -3.51     36.58 o 
   5  21   0        0.19      -35.90     35.90 o 
   6  21   0        5.33        3.38     39.84 o 
   0  22   0       30.18       47.61     61.73 o 
   1  22   0        0.03       -0.29     39.03 o 
   2  22   0        9.03       32.55     43.92 o 
   3  22   0        2.99       12.89     44.25 o 
   4  22   0       13.34      -13.22     38.59 o 
   1  23   0        3.12      -12.67     42.60 o 
   2  23   0        1.59      -38.50     74.57 o 
   3  23   0       40.78       34.03     64.96 o 
 -13   0   1        0.81       15.41     41.96 o 
 -11   0   1      123.06       99.62     28.38 o 
  -9   0   1      310.84      303.48     50.20 o 
  -7   0   1     1205.65     1301.05     40.48 o 
  -5   0   1     1680.68     1576.45     46.72 o 
  -3   0   1     2939.32     3166.87     49.60 o 
   3   0   1     3186.33     3442.76     51.90 o 
   5   0   1    10870.46    10668.55    141.57 o 
   7   0   1      308.15      294.25     23.07 o 
   9   0   1      200.63      206.19     34.91 o 
  11   0   1       27.92       13.90     35.28 o 
 -13   1   1        5.49       17.70     29.80 o 
 -12   1   1       33.59       17.53     26.28 o 
 -11   1   1      316.66      362.56     25.97 o 
 -10   1   1       27.91       18.30     16.28 o 
  -9   1   1     1402.28     1338.18     64.10 o 
  -8   1   1     1170.76     1248.25     30.43 o 
  -7   1   1      142.56      147.11     13.61 o 
  -6   1   1       94.47       65.72     15.73 o 
  -5   1   1    16757.51    15993.09    141.21 o 
  -4   1   1     1315.17     1224.89     20.82 o 
  -3   1   1     5397.35     5574.08     53.65 o 
  -2   1   1     5480.22     5690.05     51.37 o 
  -1   1   1     4065.87     4210.91     45.53 o 
   2   1   1     3477.82     3556.35     34.77 o 
   3   1   1    19571.82    20706.51    170.17 o 
   4   1   1      578.60      653.54     15.32 o 
   5   1   1     2433.65     2180.29     33.19 o 
   6   1   1      844.91      858.00     23.94 o 
   7   1   1      367.56      381.19     17.54 o 
   8   1   1      217.41      232.22     21.08 o 
   9   1   1     1300.53     1317.23     34.56 o 
  10   1   1      111.47      163.91     27.02 o 
  11   1   1       15.41       20.80     24.41 o 
  12   1   1        3.11        6.11     31.51 o 
 -13   2   1        0.54        3.36     30.20 o 
 -12   2   1       34.73      -12.73     25.36 o 
 -11   2   1       58.70       59.13     19.10 o 
 -10   2   1        0.10      -14.84     14.84 o 
  -9   2   1      318.34      315.49     20.75 o 
  -8   2   1     1022.82     1012.41     34.74 o 
  -7   2   1      591.81      609.32     26.33 o 
  -6   2   1        1.90        1.77      7.94 o 
  -5   2   1    33331.18    31979.84    264.24 o 
  -4   2   1      264.37      277.24     13.30 o 
  -3   2   1     6052.09     6001.61     57.33 o 
  -2   2   1    19064.39    19690.31    172.71 o 
  -1   2   1   138407.98   138196.50   2833.77 o 
   0   2   1     8089.23     8846.12    100.96 o 
   1   2   1     2416.83     2521.99     25.22 o 
   2   2   1    12120.51    12393.11    103.74 o 
   3   2   1    36066.92    37007.79    295.38 o 
   4   2   1     4448.27     4690.10     53.56 o 
   5   2   1    11232.58    10887.97    107.63 o 
   6   2   1     1912.85     1847.10     31.76 o 
   7   2   1      288.60      257.21     15.81 o 
   8   2   1      229.29      262.30     17.92 o 
   9   2   1        1.41      -12.29     13.75 o 
  10   2   1       21.09      -16.12     20.12 o 
  11   2   1       31.79       69.53     26.44 o 
  12   2   1       18.37       34.83     27.80 o 
 -13   3   1       11.15       -8.70     32.60 o 
 -12   3   1       37.14       10.91     25.40 o 
 -11   3   1       25.58       48.50     21.44 o 
 -10   3   1      311.09      334.31     23.04 o 
  -9   3   1        2.10        7.66     13.67 o 
  -8   3   1        0.43       14.01     12.31 o 
  -7   3   1       95.34       87.36     14.54 o 
  -6   3   1      741.28      717.97     20.73 o 
  -5   3   1     2736.74     2686.22     36.78 o 
  -4   3   1       57.00       60.71      9.23 o 
  -3   3   1     4169.10     4472.37     42.16 o 
  -2   3   1    23699.19    24364.70    183.04 o 
  -1   3   1     5199.85     5295.02     59.96 o 
   0   3   1       14.15       28.64      8.23 o 
   1   3   1     2726.57     2787.94     28.68 o 
   2   3   1     6615.14     6707.56     61.05 o 
   3   3   1      101.87      120.78      7.56 o 
   4   3   1     9576.90     9590.71     81.73 o 
   5   3   1     5092.26     4956.48     55.69 o 
   6   3   1      981.92      989.61     34.76 o 
   7   3   1      183.63      175.69     14.84 o 
   8   3   1       38.55       45.86     13.45 o 
   9   3   1     1213.25     1270.01     33.65 o 
  10   3   1       73.98       42.92     21.99 o 
  11   3   1      256.47      268.29     49.40 o 
  12   3   1       18.64       10.20     26.51 o 
 -12   4   1       43.83       33.68     26.51 o 
 -11   4   1       95.95      109.55     24.36 o 
 -10   4   1       60.19       46.68     15.06 o 
  -9   4   1      215.56      206.84     18.95 o 
  -8   4   1      695.98      722.10     42.99 o 
  -7   4   1      727.77      759.14     23.55 o 
  -6   4   1       44.80       29.31     11.39 o 
  -5   4   1     1136.49     1262.23     27.20 o 
  -4   4   1     2621.19     2484.27     32.92 o 
  -3   4   1       19.63       27.97      6.84 o 
  -2   4   1     9134.95     9448.84     77.68 o 
  -1   4   1     7490.46     7775.27     85.92 o 
   0   4   1        0.75        3.79      9.30 o 
   1   4   1     1211.79     1177.07     16.99 o 
   2   4   1     7018.19     7190.77     69.39 o 
   3   4   1     3719.11     3845.04     42.12 o 
   4   4   1      729.09      736.04     27.92 o 
   5   4   1     3333.91     3132.75     59.81 o 
   6   4   1      827.02      789.39     25.18 o 
   7   4   1     1130.38     1114.98     30.94 o 
   8   4   1      278.01      303.61     18.96 o 
   9   4   1        2.41       -8.22     15.01 o 
  10   4   1       27.68       20.59     22.30 o 
  11   4   1      129.85       93.00     27.75 o 
  12   4   1       71.79       61.67     29.96 o 
 -12   5   1        9.52       53.52     32.21 o 
 -11   5   1      120.19      135.13     24.65 o 
 -10   5   1        9.65        0.47     16.57 o 
  -9   5   1     1739.58     1930.57     48.51 o 
  -8   5   1     3810.14     3884.59     56.79 o 
  -7   5   1      204.43      232.76     15.93 o 
  -6   5   1      451.11      406.80     20.48 o 
  -5   5   1    11328.81    11046.17    104.87 o 
  -4   5   1    10207.97     9590.31     90.55 o 
  -3   5   1     1921.67     2002.40     25.89 o 
  -2   5   1     7932.70     7829.54     67.20 o 
  -1   5   1     1825.39     1923.73     31.66 o 
   0   5   1     1122.73     1160.90     19.74 o 
   1   5   1      443.92      420.15     11.00 o 
   2   5   1    56979.35    57666.94    454.39 o 
   3   5   1     8606.65     8457.20     79.61 o 
   4   5   1      893.38      984.95     30.56 o 
   5   5   1      553.97      500.50     27.27 o 
   6   5   1      746.34      722.85     21.70 o 
   7   5   1     2306.35     2373.49     40.62 o 
   8   5   1      566.22      601.71     23.83 o 
   9   5   1      140.84      192.91     26.41 o 
  10   5   1      224.38      285.50     31.04 o 
  11   5   1       32.26       -8.70     23.75 o 
  12   5   1       14.17       30.17     32.79 o 
 -12   6   1       29.47       11.58     33.09 o 
 -11   6   1        5.70       15.82     23.41 o 
 -10   6   1        7.06       10.03     15.35 o 
  -9   6   1        0.07       -7.48     13.69 o 
  -8   6   1     4480.78     4372.66     61.63 o 
  -7   6   1      679.66      643.32     30.45 o 
  -6   6   1     1158.79     1271.80     29.59 o 
  -5   6   1     3408.04     3276.89     43.50 o 
  -4   6   1     3680.87     3581.76     43.57 o 
  -3   6   1     1965.24     2085.88     27.47 o 
  -2   6   1      460.59      490.17     11.94 o 
  -1   6   1     9823.36     9707.96     96.29 o 
   0   6   1    17310.62    17344.84    163.61 o 
   1   6   1     3630.88     3554.85     36.31 o 
   2   6   1    23088.04    23088.52    191.51 o 
   3   6   1     1104.49      990.69     19.84 o 
   4   6   1     3473.03     3560.73     44.26 o 
   5   6   1      298.35      297.98     14.60 o 
   6   6   1     4003.26     3805.84     69.26 o 
   7   6   1      505.61      569.51     22.34 o 
   8   6   1      547.59      550.87     24.13 o 
   9   6   1        3.29      -15.62     15.62 o 
  10   6   1        4.79       13.24     21.43 o 
  11   6   1       35.90       55.93     26.39 o 
  12   6   1       53.94       41.51     34.34 o 
 -12   7   1        8.15       21.16     38.60 o 
 -11   7   1        8.83        7.48     24.40 o 
 -10   7   1       39.21       27.70     18.83 o 
  -9   7   1       86.78      101.32     17.17 o 
  -8   7   1       19.12       30.33     13.85 o 
  -7   7   1      282.95      303.23     18.19 o 
  -6   7   1       42.44       33.45     10.51 o 
  -5   7   1     4008.67     3807.25     48.76 o 
  -4   7   1     1954.28     1931.10     30.20 o 
  -3   7   1    15088.45    14508.92    120.32 o 
  -2   7   1     5363.20     5437.70     57.68 o 
  -1   7   1      170.17      187.62     10.34 o 
   0   7   1     1004.77     1005.26     18.52 o 
   1   7   1     3992.91     3920.08     46.91 o 
   2   7   1     3896.65     3614.24     42.34 o 
   3   7   1     3521.23     3627.15     47.33 o 
   4   7   1      953.23     1013.25     23.01 o 
   5   7   1      589.74      588.18     27.22 o 
   6   7   1       17.72       23.72     11.44 o 
   7   7   1        7.53       12.71     12.46 o 
   8   7   1      314.60      330.63     20.96 o 
   9   7   1        9.76       -5.87     16.20 o 
  10   7   1       19.73       14.10     21.72 o 
  11   7   1       95.89      104.55     34.87 o 
  12   7   1       22.54        4.69     34.41 o 
 -12   8   1       34.94       -5.06     34.88 o 
 -11   8   1        4.92      -13.81     23.88 o 
 -10   8   1       62.25       78.86     21.33 o 
  -9   8   1      287.45      318.65     29.34 o 
  -8   8   1      596.70      635.96     29.09 o 
  -7   8   1      644.06      601.38     29.28 o 
  -6   8   1      106.33      107.03     12.96 o 
  -5   8   1      550.43      501.75     18.31 o 
  -4   8   1     1961.37     1930.76     35.27 o 
  -3   8   1      170.24      160.73     10.17 o 
  -2   8   1    20549.48    20956.72    254.30 o 
  -1   8   1     3190.53     3178.92     43.63 o 
   0   8   1     8802.03     9460.34     88.58 o 
   1   8   1      962.54      959.75     20.06 o 
   2   8   1        8.52        7.59      7.72 o 
   3   8   1      534.34      592.60     17.56 o 
   4   8   1     1687.23     1684.74     29.97 o 
   5   8   1     1628.56     1575.47     30.83 o 
   6   8   1       70.93       70.55     12.86 o 
   7   8   1     4529.19     4328.78     61.10 o 
   8   8   1      117.57      111.57     16.91 o 
   9   8   1       17.14       -8.66     16.85 o 
  10   8   1       19.46        0.52     27.36 o 
  11   8   1      108.38       51.16     33.43 o 
  12   8   1       48.52       66.83     40.24 o 
 -12   9   1        0.30       -6.40     44.24 o 
 -11   9   1        8.03       35.39     26.22 o 
 -10   9   1        8.77       -8.67     18.82 o 
  -9   9   1      704.83      711.55     35.58 o 
  -8   9   1      483.45      478.33     26.86 o 
  -7   9   1      258.73      268.05     21.44 o 
  -6   9   1      217.23      187.26     18.31 o 
  -5   9   1        3.28       -5.05      9.26 o 
  -4   9   1     4509.68     4323.91     52.73 o 
  -3   9   1    10517.93    10338.36     92.93 o 
  -2   9   1     9503.02     9350.98     89.75 o 
  -1   9   1      294.86      294.04     25.76 o 
   0   9   1     3111.04     3097.02     39.73 o 
   1   9   1      156.89      141.55     10.63 o 
   2   9   1    12975.31    12977.83    119.09 o 
   3   9   1     6582.49     6400.46     69.09 o 
   4   9   1        2.48        5.14      8.69 o 
   5   9   1       90.17      109.92     13.51 o 
   6   9   1      141.87      157.83     15.74 o 
   7   9   1     2089.88     2180.60     41.44 o 
   8   9   1       41.75       61.01     15.47 o 
   9   9   1       93.00       81.54     23.79 o 
  10   9   1        5.93       20.63     30.44 o 
  11   9   1       12.65       32.54     32.55 o 
 -11  10   1       15.47       78.53     31.93 o 
 -10  10   1        2.86      -11.26     19.37 o 
  -9  10   1        5.28       19.61     18.79 o 
  -8  10   1      195.49      185.81     21.29 o 
  -7  10   1      626.21      667.82     29.27 o 
  -6  10   1      163.90      148.57     18.05 o 
  -5  10   1     1115.12     1123.19     47.46 o 
  -4  10   1      466.27      425.50     19.13 o 
  -3  10   1     1062.22     1112.69     25.70 o 
  -2  10   1     1731.04     1834.93     40.60 o 
  -1  10   1      409.08      380.33     31.13 o 
   0  10   1      741.16      750.51     20.77 o 
   1  10   1     1610.58     1509.07     30.58 o 
   2  10   1     6179.50     6153.12     67.44 o 
   3  10   1        1.19        3.54      9.04 o 
   4  10   1        0.73       -1.81      9.42 o 
   5  10   1      802.29      850.40     31.84 o 
   6  10   1      953.79      940.72     27.92 o 
   7  10   1      660.87      681.38     29.58 o 
   8  10   1       65.52       46.79     18.01 o 
   9  10   1       64.40       76.16     23.73 o 
  10  10   1        1.00      -27.73     27.73 o 
  11  10   1        5.63      -26.96     31.88 o 
 -11  11   1       45.44       95.07     34.85 o 
 -10  11   1      190.21      164.50     36.19 o 
  -9  11   1       67.48       91.77     24.46 o 
  -8  11   1        0.88       20.25     19.59 o 
  -7  11   1        0.18      -15.07     15.07 o 
  -6  11   1     1745.79     1668.86     41.16 o 
  -5  11   1      879.57      919.20     30.58 o 
  -4  11   1        6.07       23.15     11.51 o 
  -3  11   1     4191.30     4159.27     55.97 o 
  -2  11   1      508.53      481.81     16.16 o 
  -1  11   1       21.79       20.37     10.42 o 
   0  11   1      490.81      516.46     21.36 o 
   1  11   1      344.70      367.22     16.21 o 
   2  11   1      208.62      225.58     14.06 o 
   3  11   1      114.70      117.75     12.58 o 
   4  11   1     5889.97     5851.73     87.22 o 
   5  11   1     1412.01     1423.54     32.46 o 
   6  11   1       96.14      112.96     17.40 o 
   7  11   1       53.41       27.64     16.39 o 
   8  11   1      404.03      408.14     27.51 o 
   9  11   1      125.33       98.18     28.24 o 
  10  11   1      157.22      116.77     54.25 o 
  11  11   1       50.80       33.16     34.79 o 
 -11  12   1       18.68       40.11     33.72 o 
 -10  12   1       12.98       49.30     25.85 o 
  -9  12   1       55.00       77.78     23.71 o 
  -8  12   1        7.62        1.84     19.08 o 
  -7  12   1       17.57        0.89     23.78 o 
  -6  12   1     1789.84     1770.99     49.61 o 
  -5  12   1      218.74      188.81     22.21 o 
  -4  12   1      361.04      367.12     22.98 o 
  -3  12   1      176.78      181.36     18.05 o 
  -2  12   1     1376.49     1496.66     36.47 o 
  -1  12   1      514.87      538.92     25.63 o 
   0  12   1    12713.19    13090.38    137.15 o 
   1  12   1       13.27        6.18     11.25 o 
   2  12   1      445.57      525.88     21.35 o 
   3  12   1       39.99       24.63     11.20 o 
   4  12   1     4331.55     4213.30     64.58 o 
   5  12   1      389.92      397.85     28.51 o 
   6  12   1      175.71      185.17     20.11 o 
   7  12   1      333.62      381.70     33.20 o 
   8  12   1       17.70        2.01     17.53 o 
   9  12   1        9.36      -22.72     24.11 o 
  10  12   1       24.19       16.71     38.10 o 
  11  12   1       26.80       36.34     45.91 o 
 -11  13   1       23.14       56.83     42.78 o 
 -10  13   1       46.57       29.01     26.33 o 
  -9  13   1      131.41      155.29     28.19 o 
  -8  13   1        1.99       -0.22     19.88 o 
  -7  13   1       77.27       48.82     21.69 o 
  -6  13   1      179.60      131.59     23.30 o 
  -5  13   1       22.30       50.00     18.15 o 
  -4  13   1      735.32      697.02     46.88 o 
  -3  13   1      708.70      692.57     28.35 o 
  -2  13   1     2246.79     2236.86     46.02 o 
  -1  13   1       18.94       40.53     15.66 o 
   0  13   1     1743.15     1676.17     37.05 o 
   1  13   1      337.51      303.98     22.56 o 
   2  13   1       15.41       11.03     11.86 o 
   3  13   1     2224.11     2002.40     47.55 o 
   4  13   1      253.94      234.24     22.86 o 
   5  13   1      303.47      287.99     28.22 o 
   6  13   1        4.09       -6.67     19.61 o 
   7  13   1       93.60      113.49     25.22 o 
   8  13   1       14.40      -15.49     19.94 o 
   9  13   1       27.82        8.24     32.74 o 
  10  13   1       33.88      116.33     59.85 o 
 -10  14   1        2.99       20.09     33.10 o 
  -9  14   1        1.22       -0.83     23.87 o 
  -8  14   1        0.41       -7.02     19.92 o 
  -7  14   1       11.73        6.47     21.52 o 
  -6  14   1      404.33      481.09     32.17 o 
  -5  14   1       28.09       41.94     19.51 o 
  -4  14   1      121.71       77.20     34.90 o 
  -3  14   1        3.43       -6.96     15.92 o 
  -2  14   1       77.41       47.36     17.90 o 
  -1  14   1     1015.23     1138.30     44.93 o 
   0  14   1     2771.95     2946.49     92.23 o 
   1  14   1        1.82       13.51     17.71 o 
   2  14   1        1.63       14.35     18.25 o 
   3  14   1      445.38      471.25     32.70 o 
   4  14   1       48.71       54.85     21.83 o 
   5  14   1        0.12       -9.06     20.46 o 
   6  14   1        9.66       11.26     21.42 o 
   7  14   1        4.87       -9.20     22.76 o 
   8  14   1       37.09       34.99     35.00 o 
   9  14   1       29.29       90.48     36.32 o 
  10  14   1       10.50       66.57     62.94 o 
 -10  15   1      151.15      268.45     49.41 o 
  -9  15   1        0.70      -23.22     34.00 o 
  -8  15   1        0.67        6.61     24.30 o 
  -7  15   1      162.50      145.49     30.07 o 
  -6  15   1      510.28      480.52     38.20 o 
  -5  15   1       25.88       49.07     28.12 o 
  -4  15   1      334.27      316.91     32.32 o 
  -3  15   1      761.30      789.42     41.62 o 
  -2  15   1      369.93      376.63     32.24 o 
  -1  15   1       56.22       82.73     22.47 o 
   0  15   1       49.84       60.89     28.46 o 
   1  15   1      662.46      674.14     64.09 o 
   2  15   1     1303.76     1301.66    201.90 o 
   3  15   1       55.32      108.10     23.98 o 
   4  15   1     2413.84     2498.46     94.48 o 
   5  15   1        0.08       -7.04     21.95 o 
   6  15   1       29.67      -16.34     21.19 o 
   7  15   1       73.60       23.39     24.90 o 
   8  15   1      165.00      132.76     40.58 o 
   9  15   1        4.34      -19.11     35.14 o 
  -9  16   1        0.01       -4.56     30.27 o 
  -8  16   1       61.46       77.62     37.28 o 
  -7  16   1       64.55       64.20     29.35 o 
  -6  16   1      474.02      485.58     40.26 o 
  -5  16   1       60.09       54.13     25.99 o 
  -4  16   1       58.74       13.94     22.73 o 
  -3  16   1        4.53       -3.30     21.12 o 
  -2  16   1       53.48       34.68     22.13 o 
  -1  16   1      923.90      841.46     56.49 o 
   0  16   1     2681.83     2900.07     95.13 o 
   1  16   1      307.63      341.83     42.55 o 
   2  16   1       83.73       72.13     45.59 o 
   3  16   1      122.34      152.16     32.91 o 
   4  16   1      826.96      701.81     42.07 o 
   5  16   1        0.47       -4.93     22.68 o 
   6  16   1       88.25       75.99     25.88 o 
   7  16   1       24.67        1.28     25.61 o 
   8  16   1       16.93       40.35     38.75 o 
   9  16   1        2.38      -38.10     71.21 o 
  -9  17   1        2.23      -25.57     31.87 o 
  -8  17   1        5.22        7.92     28.17 o 
  -7  17   1       23.46       -3.93     27.11 o 
  -6  17   1        7.96       15.94     26.51 o 
  -5  17   1      131.71      111.80     28.91 o 
  -4  17   1        2.81       35.59     24.95 o 
  -3  17   1        5.07        5.63     23.53 o 
  -2  17   1       31.93       13.89     29.85 o 
  -1  17   1        2.18        4.18     27.72 o 
   0  17   1      202.31      232.85     61.73 o 
   1  17   1      191.68      235.29     40.47 o 
   2  17   1       11.03       39.79     31.35 o 
   3  17   1       23.33       55.13     59.91 o 
   4  17   1       59.00       25.92     31.52 o 
   5  17   1       96.82       42.04     32.57 o 
   6  17   1        1.17       -3.93     24.44 o 
   7  17   1        5.88      -25.98     25.98 o 
   8  17   1       21.97       37.45     38.97 o 
  -8  18   1        8.94       37.70     31.20 o 
  -7  18   1       46.95       39.95     30.98 o 
  -6  18   1      131.79      110.01     30.59 o 
  -5  18   1       71.29       77.90     29.05 o 
  -4  18   1       21.02       41.69     33.70 o 
  -3  18   1      117.51      163.19     63.61 o 
  -2  18   1        5.30       24.30     31.71 o 
  -1  18   1        3.84       67.20     33.75 o 
   0  18   1      364.08      350.52     47.60 o 
   1  18   1      113.71      114.39     38.14 o 
   2  18   1       57.53       34.13     32.75 o 
   3  18   1       64.68       70.72     33.91 o 
   4  18   1        0.45       53.53     33.97 o 
   5  18   1        1.07      -23.24     31.77 o 
   6  18   1       34.61       48.98     32.50 o 
   7  18   1      108.57       76.56     56.28 o 
   8  18   1        1.07       34.64     40.53 o 
  -7  19   1       48.54       48.06     33.11 o 
  -6  19   1       46.57       81.75     39.44 o 
  -5  19   1       19.16       26.66     33.32 o 
  -4  19   1        0.35       24.92     47.47 o 
  -3  19   1      997.71      954.79     67.07 o 
  -2  19   1       21.07       12.73     32.35 o 
  -1  19   1        0.25      -27.59     30.10 o 
   0  19   1        7.88       42.14     34.48 o 
   1  19   1      870.28      932.06    107.26 o 
   2  19   1        0.45       21.47     34.05 o 
   3  19   1       90.38       51.78     57.83 o 
   4  19   1       20.15       36.86     34.86 o 
   5  19   1      164.23      229.98     45.24 o 
   6  19   1        3.66       57.40     35.57 o 
   7  19   1       63.49       37.14     48.42 o 
  -7  20   1       16.93      -16.52     36.77 o 
  -6  20   1       13.49        2.84     37.69 o 
  -5  20   1       26.88       38.37     34.90 o 
  -4  20   1        2.51       -0.83     34.74 o 
  -3  20   1       33.63       23.54     36.28 o 
  -2  20   1        5.76      -18.87     35.84 o 
  -1  20   1      195.61      259.34     56.28 o 
   0  20   1        0.58       29.96     36.37 o 
   1  20   1       10.47       52.85     38.43 o 
   2  20   1       23.41       65.51     39.86 o 
   3  20   1       17.27       16.76     35.11 o 
   4  20   1        2.94       36.41     36.98 o 
   5  20   1       90.19       65.93     39.00 o 
   6  20   1       78.26      105.22     40.20 o 
  -6  21   1        0.81      -21.07     75.99 o 
  -5  21   1        1.06       28.47     38.44 o 
  -4  21   1        3.61      -13.71     37.33 o 
  -3  21   1       80.41       43.08     84.26 o 
  -2  21   1        2.25       -9.27     35.63 o 
  -1  21   1        4.80       26.16     39.02 o 
   0  21   1        0.06      -28.60     34.63 o 
   1  21   1       45.63       10.74     37.70 o 
   2  21   1      104.94       92.54     43.89 o 
   3  21   1       64.03       64.11     38.82 o 
   4  21   1       10.48       20.54     41.15 o 
   5  21   1        1.23       -1.64     37.64 o 
  -4  22   1        0.09       -1.81     46.94 o 
  -3  22   1       11.85       41.83     42.41 o 
  -2  22   1        7.35       20.05     40.43 o 
  -1  22   1       11.21       -3.52     39.56 o 
   0  22   1       26.41      -13.10     39.55 o 
   1  22   1       42.85      117.79     45.39 o 
   2  22   1        0.55      -13.74     41.04 o 
   3  22   1        0.00       38.05     42.92 o 
   4  22   1        3.19      -36.44     36.44 o 
  -3  23   1       69.66       77.20     66.57 o 
  -2  23   1       11.32      -33.19     41.26 o 
  -1  23   1        8.12       34.10     45.42 o 
   0  23   1        0.10        6.59     43.36 o 
   1  23   1       30.97       25.63     43.80 o 
   2  23   1       73.64       40.15     46.65 o 
 -12   0   2        2.55      -25.08     25.08 o 
 -10   0   2       91.75       53.56     23.14 o 
  -8   0   2      297.49      283.32     25.83 o 
  -6   0   2    56709.39    55897.59    638.15 o 
  -4   0   2     1963.73     1961.10     86.03 o 
  -2   0   2    88832.74    86530.37    832.68 o 
   0   0   2     6675.46     7405.05    109.78 o 
   2   0   2    76473.59    79624.26   1085.83 o 
   4   0   2    38350.96    38363.40    437.58 o 
   6   0   2     2168.92     2111.94     47.69 o 
   8   0   2       34.12       39.45     20.50 o 
  10   0   2       62.39       82.99     34.83 o 
  12   0   2        1.55       -4.79     39.28 o 
 -13   1   2       24.62       41.14     40.47 o 
 -12   1   2       11.37       45.85     20.31 o 
 -11   1   2       93.32       92.47     27.76 o 
 -10   1   2      876.77      889.07     39.85 o 
  -9   1   2       97.86      102.67     16.01 o 
  -8   1   2        0.73       10.75     11.90 o 
  -7   1   2      732.20      719.27     23.55 o 
  -6   1   2     3396.98     3470.97     47.49 o 
  -5   1   2     1745.03     1667.69     27.55 o 
  -4   1   2      650.63      694.18     15.71 o 
  -3   1   2     2985.26     2907.64     31.18 o 
  -2   1   2    16055.53    15982.10    115.59 o 
  -1   1   2       73.70       63.07      4.88 o 
   0   1   2     1853.06     2029.99     58.71 o 
   1   1   2     6965.09     7492.98     80.52 o 
   2   1   2    41726.85    42939.46    337.84 o 
   3   1   2     3340.14     3399.07     39.02 o 
   4   1   2    14002.67    13163.59    116.26 o 
   5   1   2     2420.82     2393.34     33.71 o 
   6   1   2      158.36      157.69     14.28 o 
   7   1   2      356.32      405.00     18.19 o 
   8   1   2     1609.43     1584.48     34.60 o 
   9   1   2       18.70       37.90     20.42 o 
  10   1   2      413.44      419.21     39.54 o 
  11   1   2       15.04       25.58     35.88 o 
  12   1   2        1.50       56.66     29.95 o 
 -13   2   2       24.34       75.34     30.22 o 
 -12   2   2        7.21       11.53     19.13 o 
 -11   2   2       10.69       29.73     17.66 o 
 -10   2   2        0.79       -4.32     14.96 o 
  -9   2   2        3.91        1.14     12.84 o 
  -8   2   2       32.95       35.02     12.94 o 
  -7   2   2      114.89      113.84     13.09 o 
  -6   2   2     2743.00     2713.53     39.58 o 
  -5   2   2       35.01       45.19      8.44 o 
  -4   2   2      555.83      561.35     14.58 o 
  -3   2   2     2489.99     2492.57     28.27 o 
  -2   2   2      119.50       91.90      5.75 o 
  -1   2   2     8353.92     8463.83    100.76 o 
   0   2   2    47462.05    48145.48    532.65 o 
   1   2   2     4923.10     5307.76     59.73 o 
   2   2   2   133520.75   135905.47   1165.92 o 
   3   2   2     2653.81     2729.61     28.70 o 
   4   2   2     2666.69     2432.41     34.11 o 
   5   2   2      200.81      207.25     11.61 o 
   6   2   2     1546.44     1447.03     28.21 o 
   7   2   2       79.12       82.66     12.36 o 
   8   2   2      235.43      227.47     17.43 o 
   9   2   2      136.49      141.82     43.74 o 
  10   2   2      139.98      130.34     26.36 o 
  11   2   2       64.67       90.46     27.45 o 
  12   2   2        4.25        1.19     27.66 o 
 -13   3   2        2.09       -8.77     34.86 o 
 -12   3   2       23.62       17.03     19.48 o 
 -11   3   2        4.02       28.64     17.74 o 
 -10   3   2     1442.63     1473.39     38.91 o 
  -9   3   2     1288.87     1329.20     48.74 o 
  -8   3   2        4.51        9.89     11.64 o 
  -7   3   2       56.03       56.61     12.04 o 
  -6   3   2     5482.50     5250.37     61.10 o 
  -5   3   2      177.79      128.17     10.26 o 
  -4   3   2     1072.53     1077.65     20.05 o 
  -3   3   2    23407.74    23448.70    180.11 o 
  -2   3   2    15486.38    16255.75    149.01 o 
  -1   3   2       36.14       22.95      5.74 o 
   0   3   2      134.22      129.97      9.32 o 
   1   3   2    65780.70    66642.16    519.17 o 
   2   3   2    67584.84    71674.39    558.87 o 
   3   3   2      558.60      493.44     13.28 o 
   4   3   2    18333.05    18010.44    154.64 o 
   5   3   2      759.26      778.86     17.61 o 
   6   3   2      351.16      361.46     14.36 o 
   7   3   2     2463.54     2419.04     40.28 o 
   8   3   2      609.34      575.41     24.61 o 
   9   3   2      385.07      356.33     30.55 o 
  10   3   2       24.18       20.10     28.98 o 
  11   3   2        1.00       -2.84     24.33 o 
  12   3   2       16.71       41.42     29.12 o 
 -13   4   2       82.69       36.55     55.35 o 
 -12   4   2        2.28       28.16     25.22 o 
 -11   4   2        0.26      -19.68     19.68 o 
 -10   4   2       26.25       21.94     20.48 o 
  -9   4   2     1269.40     1226.26     34.27 o 
  -8   4   2        5.57       12.97     12.21 o 
  -7   4   2       88.73       78.88     15.64 o 
  -6   4   2    13338.28    12597.36    134.98 o 
  -5   4   2     1849.59     1749.14     35.18 o 
  -4   4   2     3039.14     2986.52     34.63 o 
  -3   4   2     2117.45     2224.08     26.91 o 
  -2   4   2    66355.82    68109.23    658.46 o 
  -1   4   2    51319.02    53112.04    589.15 o 
   0   4   2     1469.20     1376.16     32.99 o 
   1   4   2    24215.50    24267.57    196.01 o 
   2   4   2    12587.76    12814.99    110.10 o 
   3   4   2      352.31      375.38     13.42 o 
   4   4   2    10873.26    10701.34     99.20 o 
   5   4   2     1757.88     1830.51     30.19 o 
   6   4   2       15.26       -8.99      8.99 o 
   7   4   2     2606.26     2506.52     65.67 o 
   8   4   2       10.69        6.35     17.07 o 
   9   4   2        6.09        6.89     19.13 o 
  10   4   2       38.46       64.36     25.10 o 
  11   4   2      161.14      109.92     27.93 o 
  12   4   2        7.39       42.89     32.71 o 
 -12   5   2        1.80      -18.63     24.15 o 
 -11   5   2      109.45       99.45     22.64 o 
 -10   5   2        1.49       13.23     13.98 o 
  -9   5   2       22.10       26.05     13.27 o 
  -8   5   2      246.93      250.10     16.50 o 
  -7   5   2       26.78       32.45     10.46 o 
  -6   5   2      229.40      246.54     13.44 o 
  -5   5   2     3225.22     3046.58     41.01 o 
  -4   5   2     2912.22     2775.25     34.35 o 
  -3   5   2    26252.05    25744.38    198.39 o 
  -2   5   2     8552.07     8746.53     98.23 o 
  -1   5   2       20.16       18.82      8.67 o 
   0   5   2      612.94      619.15     14.53 o 
   1   5   2    13094.27    13654.22    128.89 o 
   2   5   2      374.60      409.94     12.18 o 
   3   5   2      154.99      168.14      9.74 o 
   4   5   2     3767.99     3853.53     45.99 o 
   5   5   2     1212.84     1200.45     52.17 o 
   6   5   2      106.20      114.50     12.61 o 
   7   5   2      457.36      439.62     20.18 o 
   8   5   2      199.32      213.43     28.15 o 
   9   5   2       32.66       27.06     19.99 o 
  10   5   2      530.95      624.58     47.64 o 
  11   5   2       85.45       54.08     26.94 o 
  12   5   2        0.51      -27.87     27.95 o 
 -12   6   2       27.62       10.44     26.03 o 
 -11   6   2        5.83        9.25     20.11 o 
 -10   6   2       68.09       75.56     19.99 o 
  -9   6   2        1.16      -13.12     13.12 o 
  -8   6   2      400.12      423.61     22.17 o 
  -7   6   2      617.93      575.15     21.73 o 
  -6   6   2      687.52      646.84     20.65 o 
  -5   6   2     1305.46     1179.54     27.32 o 
  -4   6   2       43.76       41.03      9.28 o 
  -3   6   2    15577.17    15925.27    129.39 o 
  -2   6   2        1.25       13.49      6.09 o 
  -1   6   2      109.82      119.05     10.84 o 
   0   6   2      314.25      338.50     12.12 o 
   1   6   2      950.90     1008.68     19.71 o 
   2   6   2     4223.21     4294.90     46.88 o 
   3   6   2     3171.90     3153.10     39.47 o 
   4   6   2     1717.19     1665.84     28.32 o 
   5   6   2      117.92      133.60     12.15 o 
   6   6   2     5380.26     5083.10     66.75 o 
   7   6   2     1770.33     1759.55     35.71 o 
   8   6   2      111.72      108.68     18.23 o 
   9   6   2       27.34       52.36     36.22 o 
  10   6   2      104.38       94.87     27.81 o 
  11   6   2      173.25      245.53     32.86 o 
  12   6   2       51.85       68.78     31.17 o 
 -12   7   2        0.31      -16.42     26.19 o 
 -11   7   2        6.55       28.95     21.84 o 
 -10   7   2      129.73      149.33     23.35 o 
  -9   7   2     1288.91     1278.25     40.04 o 
  -8   7   2      137.71      134.64     18.97 o 
  -7   7   2      814.52      783.73     26.50 o 
  -6   7   2     1791.50     1802.76     33.37 o 
  -5   7   2     1525.77     1528.49     33.20 o 
  -4   7   2     4593.41     4519.76     49.36 o 
  -3   7   2    18909.10    17854.79    144.36 o 
  -2   7   2      524.02      541.16     12.53 o 
  -1   7   2     1891.16     1811.31     35.25 o 
   0   7   2        4.21       14.14     14.23 o 
   1   7   2    22488.67    23042.98    191.82 o 
   2   7   2    20989.95    20695.97    175.49 o 
   3   7   2      215.56      241.52     16.67 o 
   4   7   2     1479.47     1490.26     27.42 o 
   5   7   2       85.29      100.14     12.08 o 
   6   7   2      884.55      928.73     39.35 o 
   7   7   2      419.13      445.27     21.19 o 
   8   7   2        7.65       14.67     15.59 o 
   9   7   2      192.10      168.04     25.97 o 
  10   7   2        0.08       24.76     22.93 o 
  11   7   2        7.36      -19.70     25.60 o 
  12   7   2        5.06       18.15     91.65 o 
 -12   8   2       37.77       39.48     28.70 o 
 -11   8   2        2.32       -6.88     20.69 o 
 -10   8   2       48.27       24.29     19.57 o 
  -9   8   2      235.61      227.12     23.83 o 
  -8   8   2     1296.50     1331.88     38.92 o 
  -7   8   2      184.80      167.81     19.03 o 
  -6   8   2       33.78       41.72     13.53 o 
  -5   8   2     1242.04     1205.81     42.40 o 
  -4   8   2       63.06       63.51      8.65 o 
  -3   8   2     1546.48     1648.38     24.79 o 
  -2   8   2     1620.73     1689.86     24.72 o 
  -1   8   2    16255.29    16405.37    178.62 o 
   0   8   2     2808.83     2824.72     35.20 o 
   1   8   2    20464.22    20574.87    174.80 o 
   2   8   2       37.85       43.77     10.26 o 
   3   8   2     1765.95     1781.29     32.99 o 
   4   8   2       20.71       24.80      9.47 o 
   5   8   2     1279.78     1201.06     60.79 o 
   6   8   2     2220.65     2144.22     44.70 o 
   7   8   2     1019.08     1042.88     29.54 o 
   8   8   2        6.72      -15.08     15.08 o 
   9   8   2        0.51      -18.53     20.34 o 
  10   8   2       35.83       25.81     28.94 o 
  11   8   2       28.65      -21.21     70.89 o 
 -12   9   2        1.39       -3.06     33.19 o 
 -11   9   2       20.32       15.17     26.25 o 
 -10   9   2      216.46      195.21     30.08 o 
  -9   9   2       31.01       47.92     19.81 o 
  -8   9   2      257.46      265.04     25.71 o 
  -7   9   2       11.92       18.00     14.67 o 
  -6   9   2     3157.72     3180.04     57.89 o 
  -5   9   2        5.90        4.38     14.18 o 
  -4   9   2     5277.72     5055.78     62.93 o 
  -3   9   2      143.08      151.23     11.53 o 
  -2   9   2      681.91      687.72     16.24 o 
  -1   9   2     2504.44     2545.37     46.94 o 
   0   9   2      418.76      421.40     12.48 o 
   1   9   2      208.56      197.67     12.38 o 
   2   9   2    12058.91    12208.57    113.53 o 
   3   9   2     3222.09     3246.37     46.57 o 
   4   9   2     2708.05     2618.12     40.18 o 
   5   9   2      610.96      662.27     22.29 o 
   6   9   2      117.64       87.93     14.47 o 
   7   9   2     1405.71     1434.96     34.48 o 
   8   9   2       39.59       26.65     17.46 o 
   9   9   2      158.09      158.95     26.31 o 
  10   9   2       83.29       81.44     32.87 o 
  11   9   2        6.24       41.80     35.51 o 
 -12  10   2        0.03       15.15     43.31 o 
 -11  10   2       14.70       -0.05     25.09 o 
 -10  10   2        0.29      -14.27     21.88 o 
  -9  10   2       62.91       41.39     20.72 o 
  -8  10   2      291.42      325.96     25.47 o 
  -7  10   2      444.37      478.37     26.23 o 
  -6  10   2     1167.24     1126.80     38.43 o 
  -5  10   2     2678.15     2692.75     48.77 o 
  -4  10   2       48.11       31.86     12.92 o 
  -3  10   2     3564.97     3582.77     49.32 o 
  -2  10   2      476.49      520.41     19.35 o 
  -1  10   2    10255.98    10071.78    107.65 o 
   0  10   2     4279.75     4434.37     46.89 o 
   1  10   2        1.28       -1.21      8.87 o 
   2  10   2      261.18      289.71     15.04 o 
   3  10   2     3070.48     3036.76     43.39 o 
   4  10   2     3171.82     3021.63     45.06 o 
   5  10   2      448.35      377.83     24.46 o 
   6  10   2     1642.49     1715.55     38.79 o 
   7  10   2       94.98      101.61     16.54 o 
   8  10   2       49.24       77.47     18.78 o 
   9  10   2       42.56       68.08     29.69 o 
  10  10   2       71.90       77.67     33.98 o 
  11  10   2        3.07       -2.03     33.67 o 
 -11  11   2        0.39       -7.48     25.45 o 
 -10  11   2       14.01      -15.79     22.07 o 
  -9  11   2      110.12      124.65     24.79 o 
  -8  11   2      330.65      311.90     39.52 o 
  -7  11   2      760.07      753.20     49.14 o 
  -6  11   2       54.07       35.17     17.40 o 
  -5  11   2     1657.43     1664.44     45.12 o 
  -4  11   2     2929.28     2893.47     64.87 o 
  -3  11   2     2985.07     2922.06     54.54 o 
  -2  11   2      211.32      217.62     19.01 o 
  -1  11   2      437.95      431.52     27.49 o 
   0  11   2      433.31      478.65     24.23 o 
   1  11   2     1742.43     1856.55     58.02 o 
   2  11   2     8173.69     8350.58     95.58 o 
   3  11   2      225.15      219.32     15.27 o 
   4  11   2     1401.23     1438.84     32.07 o 
   5  11   2      185.71      226.59     17.63 o 
   6  11   2      383.32      364.74     20.97 o 
   7  11   2       79.73       70.66     18.49 o 
   8  11   2       42.53        4.73     20.68 o 
   9  11   2      105.87      100.49     32.80 o 
  10  11   2      119.94      123.18     35.97 o 
  11  11   2        1.40       -8.55     32.97 o 
 -11  12   2       29.03       40.36     28.36 o 
 -10  12   2        0.11      -20.58     23.11 o 
  -9  12   2        6.76        0.55     19.36 o 
  -8  12   2      243.08      232.61     28.47 o 
  -7  12   2        2.74       -6.24     20.09 o 
  -6  12   2      351.10      391.35     28.75 o 
  -5  12   2      173.01      139.30     21.39 o 
  -4  12   2       75.93       85.94     16.62 o 
  -3  12   2      235.17      268.46     20.64 o 
  -2  12   2        5.59       12.66     14.26 o 
  -1  12   2     1649.30     1607.84     42.08 o 
   0  12   2      759.51      837.85     29.31 o 
   1  12   2      798.53      846.82     36.50 o 
   2  12   2      255.27      231.52     23.93 o 
   3  12   2      758.99      749.69     35.67 o 
   4  12   2      382.74      372.25     21.45 o 
   5  12   2      459.22      478.76     23.96 o 
   6  12   2      713.57      630.81     28.91 o 
   7  12   2      245.20      219.32     35.50 o 
   8  12   2      131.97      103.12     24.64 o 
   9  12   2        7.38       38.72     28.97 o 
  10  12   2       10.39       12.08     31.96 o 
 -11  13   2      145.81      130.84     53.99 o 
 -10  13   2       25.81       11.94     26.31 o 
  -9  13   2       40.59       45.21     25.45 o 
  -8  13   2        1.90      -19.25     19.25 o 
  -7  13   2      409.03      408.24     55.27 o 
  -6  13   2      298.70      328.41     31.44 o 
  -5  13   2     1437.73     1304.84     43.55 o 
  -4  13   2        6.74       -5.55     14.31 o 
  -3  13   2     3152.79     3173.88     57.89 o 
  -2  13   2       22.76        4.76     15.06 o 
  -1  13   2     1230.07     1270.42     42.90 o 
   0  13   2      397.67      460.82     31.69 o 
   1  13   2     2167.08     2186.37     52.91 o 
   2  13   2      656.84      642.98     25.17 o 
   3  13   2     2181.26     2203.23     64.29 o 
   4  13   2      312.42      326.73     25.28 o 
   5  13   2       51.52       39.25     17.43 o 
   6  13   2       29.81       24.50     19.24 o 
   7  13   2      202.19      183.42     25.87 o 
   8  13   2       30.90       23.78     48.89 o 
   9  13   2      515.15      481.09     72.76 o 
  10  13   2        5.40      -38.87     55.27 o 
 -10  14   2        0.75      -15.91     25.37 o 
  -9  14   2        2.65       -4.65     22.55 o 
  -8  14   2        4.79      -15.23     21.91 o 
  -7  14   2      410.48      502.65     35.03 o 
  -6  14   2       14.41       11.77     18.65 o 
  -5  14   2      783.20      786.64     44.32 o 
  -4  14   2        4.52      -14.45     14.45 o 
  -3  14   2      203.38      228.00     29.03 o 
  -2  14   2        2.22       12.31     16.67 o 
  -1  14   2     9967.32    10347.26    136.71 o 
   0  14   2      458.18      579.11     40.81 o 
   1  14   2      322.62      330.16     30.05 o 
   2  14   2       19.94        9.09     13.43 o 
   3  14   2     2022.88     1884.50    161.58 o 
   4  14   2      172.23      147.64     26.46 o 
   5  14   2      977.87      997.03     44.98 o 
   6  14   2       99.58       92.20     25.91 o 
   7  14   2      195.52      215.33     30.91 o 
   8  14   2        1.74       -0.35     34.29 o 
   9  14   2       38.33       29.05     50.97 o 
  10  14   2        0.03      -41.15     48.42 o 
 -10  15   2       10.97       42.18     41.20 o 
  -9  15   2       34.75       21.39     24.20 o 
  -8  15   2       28.45       27.75     23.48 o 
  -7  15   2      255.06      294.62     30.99 o 
  -6  15   2        0.31       -7.49     22.02 o 
  -5  15   2      162.23      178.77     28.85 o 
  -4  15   2      134.48      121.00     23.15 o 
  -3  15   2        1.07      -13.58     17.51 o 
  -2  15   2       34.83       53.58     22.49 o 
  -1  15   2        3.90       -0.04     19.97 o 
   0  15   2      286.56      282.19     56.29 o 
   1  15   2      236.29      256.31     54.60 o 
   2  15   2        1.63       45.05     28.38 o 
   3  15   2      301.53      231.52     37.17 o 
   4  15   2      266.75      279.80     30.97 o 
   5  15   2       58.89       64.68     23.70 o 
   6  15   2       21.99       24.56     24.40 o 
   7  15   2      148.62      139.78     36.59 o 
   8  15   2        5.57      -30.48     30.48 o 
   9  15   2       89.51      257.14     69.67 o 
  -9  16   2       15.44      -15.51     26.64 o 
  -8  16   2       29.94       22.78     28.26 o 
  -7  16   2        0.93      -12.40     25.80 o 
  -6  16   2        1.24      -20.05     22.46 o 
  -5  16   2       11.12       -1.91     22.90 o 
  -4  16   2      128.27       90.30     26.04 o 
  -3  16   2       64.95       34.50     23.59 o 
  -2  16   2      109.69      122.47     25.31 o 
  -1  16   2     3912.38     3862.17    125.68 o 
   0  16   2        5.88       25.43     28.04 o 
   1  16   2       57.30       74.31     29.69 o 
   2  16   2       14.88        4.29     27.63 o 
   3  16   2      116.72      146.65     35.17 o 
   4  16   2      162.87      138.66     35.61 o 
   5  16   2      125.60      155.43     28.87 o 
   6  16   2      228.83      236.71     33.41 o 
   7  16   2        3.49      -30.08     30.08 o 
   8  16   2       19.74       18.99     80.36 o 
   9  16   2        0.23      114.18     65.90 o 
  -9  17   2        0.18      -26.97     26.97 o 
  -8  17   2      173.66      171.88     35.70 o 
  -7  17   2       74.99       22.10     27.59 o 
  -6  17   2        8.04       34.67     27.23 o 
  -5  17   2      231.73      234.67     53.58 o 
  -4  17   2     1029.88      955.93     93.56 o 
  -3  17   2       78.47       96.90     26.84 o 
  -2  17   2       84.22       89.58     29.58 o 
  -1  17   2       34.80        9.15     28.89 o 
   0  17   2       87.86       59.42     62.94 o 
   1  17   2      207.26      213.53     39.59 o 
   2  17   2      500.71      524.43     49.92 o 
   3  17   2      308.57      273.36     42.45 o 
   4  17   2      168.99      163.92     38.46 o 
   5  17   2       83.00       22.07     30.57 o 
   6  17   2       71.89       24.29     32.29 o 
   7  17   2        5.54      -45.99     45.99 o 
   8  17   2        7.29       91.13     40.82 o 
  -8  18   2       81.66       75.15     35.22 o 
  -7  18   2      110.53      139.37     35.73 o 
  -6  18   2       62.67       68.91     30.81 o 
  -5  18   2       37.74       12.00     26.24 o 
  -4  18   2        0.81      -10.85     29.03 o 
  -3  18   2       55.24       19.90     30.77 o 
  -2  18   2       16.16       10.76     42.90 o 
  -1  18   2       94.35      112.73     37.70 o 
   0  18   2      105.87       66.23     35.70 o 
   1  18   2       18.29       14.34     42.83 o 
   2  18   2      195.06      303.13     50.57 o 
   3  18   2      216.89      249.22     83.72 o 
   4  18   2      226.81      202.78     67.85 o 
   5  18   2      207.73      159.33     52.72 o 
   6  18   2      108.12       99.40     45.59 o 
   7  18   2       32.44      -49.22     49.22 o 
   8  18   2        1.59      -29.86     51.11 o 
  -7  19   2        7.33       21.57     31.29 o 
  -6  19   2        8.38       23.93     37.56 o 
  -5  19   2        2.71      -22.64     31.24 o 
  -4  19   2       25.10       15.07     33.85 o 
  -3  19   2       38.52       97.32     37.03 o 
  -2  19   2       32.77       67.95     34.95 o 
  -1  19   2        0.19       -1.75     33.47 o 
   0  19   2      216.77      268.39     46.50 o 
   1  19   2        1.41      -17.10     31.90 o 
   2  19   2      355.04      489.82     55.13 o 
   3  19   2       55.32       56.03     68.19 o 
   4  19   2        1.47       -6.09     34.75 o 
   5  19   2        2.34      -10.55     30.64 o 
   6  19   2        0.48        3.26     34.98 o 
   7  19   2        1.46      -32.41     53.12 o 
  -7  20   2        0.19      -19.07     39.80 o 
  -6  20   2       61.70       29.82     89.77 o 
  -5  20   2        1.32       21.52     77.26 o 
  -4  20   2        2.74      -32.20     32.20 o 
  -3  20   2        8.80       39.24     37.62 o 
  -2  20   2       13.09       28.20     36.85 o 
  -1  20   2       15.65      -18.03     36.38 o 
   0  20   2        0.99       13.86     45.59 o 
   1  20   2       58.41       84.44     38.23 o 
   2  20   2        7.30        7.92     37.08 o 
   3  20   2       59.19        3.65     37.07 o 
   4  20   2        9.57        8.36     36.40 o 
   5  20   2        5.22        3.86     33.83 o 
   6  20   2       50.52       -2.21     39.80 o 
  -6  21   2       73.12       24.01     38.72 o 
  -5  21   2        4.08      -15.26     36.53 o 
  -4  21   2      283.33      195.28     47.64 o 
  -3  21   2       44.58       68.45     69.19 o 
  -2  21   2       16.77      -15.87     36.69 o 
  -1  21   2        0.10      -30.57     35.94 o 
   0  21   2       37.41      -23.52     85.00 o 
   1  21   2      128.30      123.23     44.11 o 
   2  21   2      165.50      160.68     46.69 o 
   3  21   2       24.37        1.23     37.66 o 
   4  21   2       45.10       38.91     39.80 o 
   5  21   2       25.95      -30.99     36.12 o 
  -4  22   2        6.00       22.98     42.31 o 
  -3  22   2       11.38      -11.16     41.27 o 
  -2  22   2        0.93       40.57     52.79 o 
  -1  22   2       36.06       63.83     42.90 o 
   0  22   2        0.87       35.78     41.11 o 
   1  22   2       17.51       36.23     40.11 o 
   2  22   2        4.35       15.80     40.93 o 
   3  22   2        2.01       22.40     43.89 o 
   4  22   2       19.59       68.01     44.15 o 
  -2  23   2        0.87      -32.33     42.49 o 
  -1  23   2        0.78      -39.60     39.60 o 
   0  23   2       11.62       72.50     48.35 o 
   1  23   2        7.23       17.68     45.26 o 
   2  23   2       35.26       27.44     44.57 o 
 -13   0   3        1.44       20.96     30.48 o 
 -11   0   3       77.86       69.11     26.38 o 
  -9   0   3      223.63      220.11     40.56 o 
  -7   0   3      305.54      287.45     23.54 o 
  -5   0   3     1656.91     1791.09     55.34 o 
  -3   0   3     8372.39     7650.38     89.17 o 
  -1   0   3    25009.29    24493.95    276.99 o 
   1   0   3     4755.99     5419.10     93.79 o 
   3   0   3     1349.91     1338.40     27.34 o 
   5   0   3     7071.67     6837.33    147.20 o 
   7   0   3     1001.17      917.62     34.70 o 
   9   0   3       44.79      112.81     33.46 o 
  11   0   3       41.98       73.29     51.71 o 
 -13   1   3        0.34      -22.50     22.50 o 
 -12   1   3        9.97       12.10     21.20 o 
 -11   1   3      663.08      658.97     38.51 o 
 -10   1   3      315.04      358.27     23.18 o 
  -9   1   3       65.93       63.51     14.74 o 
  -8   1   3       76.63       86.16     13.75 o 
  -7   1   3      957.31      964.21     25.64 o 
  -6   1   3      503.89      484.94     17.76 o 
  -5   1   3     1269.47     1285.38     24.44 o 
  -4   1   3      186.61      189.02      9.74 o 
  -3   1   3     1692.13     1790.81     22.04 o 
  -2   1   3       18.46       20.63      4.18 o 
  -1   1   3       25.46       -4.51      4.51 o 
   0   1   3     1257.68     1347.33     21.81 o 
   1   1   3     1205.15     1255.57     22.73 o 
   2   1   3    15055.96    14914.99    157.70 o 
   3   1   3    30466.41    30194.55    244.14 o 
   4   1   3     1345.94     1319.18     35.18 o 
   5   1   3       92.35      116.73     14.77 o 
   6   1   3     1497.47     1581.55     29.21 o 
   7   1   3      253.38      285.38     16.23 o 
   8   1   3      371.72      403.12     29.70 o 
   9   1   3     1445.46     1466.61     51.94 o 
  10   1   3       74.68       79.61     25.51 o 
  11   1   3        6.12       -0.83     24.38 o 
  12   1   3       10.96       20.13     30.94 o 
 -13   2   3        1.08       51.50     32.57 o 
 -12   2   3       33.28       19.45     19.98 o 
 -11   2   3       82.02       85.24     19.57 o 
 -10   2   3      122.09      146.07     18.45 o 
  -9   2   3      501.25      485.72     23.45 o 
  -8   2   3      556.89      516.70     33.18 o 
  -7   2   3    17667.03    17305.37    159.73 o 
  -6   2   3     2022.65     1957.41     36.23 o 
  -5   2   3     9070.76     8846.16     86.75 o 
  -4   2   3      263.22      257.30     12.72 o 
  -3   2   3    16166.31    15464.68    123.42 o 
  -2   2   3     1743.00     1634.66     19.85 o 
  -1   2   3   104701.44   101236.62    869.72 o 
   0   2   3      536.79      645.04     16.70 o 
   1   2   3    25426.15    26299.01    232.13 o 
   2   2   3     5274.27     5560.08     58.10 o 
   3   2   3     6255.55     6438.11     61.76 o 
   4   2   3       20.16       18.54      6.62 o 
   5   2   3      656.61      624.04     27.45 o 
   6   2   3     4522.07     4430.38     54.51 o 
   7   2   3       27.66       18.50     13.44 o 
   8   2   3        1.68      -19.66     19.66 o 
   9   2   3       26.15       62.32     22.66 o 
  10   2   3       29.40       34.36     23.96 o 
  11   2   3        0.40       15.89     25.89 o 
  12   2   3        0.40        7.37     28.78 o 
 -13   3   3        1.41       18.25     27.31 o 
 -12   3   3       43.39       39.99     22.20 o 
 -11   3   3      182.12      139.84     21.39 o 
 -10   3   3       72.66       44.03     15.80 o 
  -9   3   3       41.48       36.18     17.39 o 
  -8   3   3      945.13      973.76     27.97 o 
  -7   3   3      494.41      508.00     20.36 o 
  -6   3   3     3553.18     3408.44     46.16 o 
  -5   3   3     2349.99     2331.39     36.14 o 
  -4   3   3     7715.63     7029.29     65.87 o 
  -3   3   3     4545.42     4441.62     48.25 o 
  -2   3   3      264.67      313.25     11.10 o 
  -1   3   3     2114.43     2318.27     42.15 o 
   0   3   3     5685.36     5905.02     65.19 o 
   1   3   3      541.13      500.25     15.11 o 
   2   3   3     1627.12     1629.41     22.52 o 
   3   3   3     9133.33     8968.39     82.46 o 
   4   3   3      690.32      687.26     16.79 o 
   5   3   3     3658.19     3546.01     44.74 o 
   6   3   3       20.93       19.48      9.37 o 
   7   3   3       87.88       79.51     15.37 o 
   8   3   3        3.33      -20.74     23.33 o 
   9   3   3     1340.88     1433.71     50.47 o 
  10   3   3       87.79       82.43     25.62 o 
  11   3   3        7.88       16.23     25.41 o 
  12   3   3        0.53       10.00     29.34 o 
 -13   4   3       14.47      -18.30     27.94 o 
 -12   4   3        0.91       -1.61     18.46 o 
 -11   4   3        2.43      -15.22     20.26 o 
 -10   4   3        0.56        8.33     14.88 o 
  -9   4   3       38.94       26.41     14.26 o 
  -8   4   3     1380.85     1350.81     32.16 o 
  -7   4   3      378.22      426.20     19.28 o 
  -6   4   3       66.17       76.33     11.22 o 
  -5   4   3     1891.70     2113.07     34.55 o 
  -4   4   3      227.60      210.16     12.46 o 
  -3   4   3     5248.87     5046.65     54.96 o 
  -2   4   3       27.39       18.00      5.75 o 
  -1   4   3     9097.16     9249.48    117.36 o 
   0   4   3     2669.92     2939.25     38.40 o 
   1   4   3    10635.43    10974.59    103.88 o 
   2   4   3      512.88      572.65     13.73 o 
   3   4   3        8.48       12.94      8.31 o 
   4   4   3     6086.98     5966.40     62.74 o 
   5   4   3    14968.65    14821.11    134.99 o 
   6   4   3     1699.32     1614.43     30.96 o 
   7   4   3       88.13       72.25     15.35 o 
   8   4   3        1.53      -17.12     17.12 o 
   9   4   3       79.70       84.91     22.89 o 
  10   4   3       41.74       46.61     43.89 o 
  11   4   3       26.94       27.59     27.08 o 
  12   4   3       39.61       48.99     31.13 o 
 -13   5   3        7.73       95.63     35.35 o 
 -12   5   3       20.64        4.97     21.83 o 
 -11   5   3      178.01      213.72     23.27 o 
 -10   5   3      271.48      291.15     22.64 o 
  -9   5   3       13.11       23.14     13.05 o 
  -8   5   3      602.98      591.52     21.51 o 
  -7   5   3     2474.25     2390.96     37.31 o 
  -6   5   3        0.27       -1.33      8.28 o 
  -5   5   3       12.23       19.36      9.81 o 
  -4   5   3    31731.03    30725.70    237.39 o 
  -3   5   3      310.37      300.46     11.62 o 
  -2   5   3     1192.57     1199.33     24.51 o 
  -1   5   3     2066.39     2055.05     35.16 o 
   0   5   3     8008.82     8640.07     94.75 o 
   1   5   3     9436.94     9486.75     92.79 o 
   2   5   3    14538.46    14742.84    127.47 o 
   3   5   3     2713.13     2731.48     35.34 o 
   4   5   3     8570.52     8592.61     84.44 o 
   5   5   3     1978.36     2062.08     33.62 o 
   6   5   3     2757.66     2731.36     41.87 o 
   7   5   3      402.91      403.82     22.81 o 
   8   5   3      310.52      352.11     29.46 o 
   9   5   3      136.81      139.59     25.95 o 
  10   5   3        0.19        0.06     23.61 o 
  11   5   3        4.82      -15.32     23.84 o 
  12   5   3        4.04       32.24     32.29 o 
 -12   6   3       22.84       40.49     24.42 o 
 -11   6   3      161.65      119.97     23.57 o 
 -10   6   3       74.72       57.09     18.76 o 
  -9   6   3        3.95      -15.47     15.47 o 
  -8   6   3      974.94      947.13     28.83 o 
  -7   6   3     1892.23     1766.65     35.06 o 
  -6   6   3     5332.63     5334.96     63.70 o 
  -5   6   3     1222.53     1170.09     23.29 o 
  -4   6   3       36.84       57.39      7.69 o 
  -3   6   3     3009.42     2813.67     34.23 o 
  -2   6   3    16540.60    16415.68    183.26 o 
  -1   6   3       43.20       74.46     10.64 o 
   0   6   3    30798.05    30917.28    305.71 o 
   1   6   3      290.10      325.57     11.01 o 
   2   6   3     6806.96     6976.18     68.80 o 
   3   6   3      424.40      433.11     19.67 o 
   4   6   3      523.10      494.60     16.73 o 
   5   6   3      508.55      516.25     24.03 o 
   6   6   3     5039.06     4847.39     73.34 o 
   7   6   3       48.03       52.89     15.57 o 
   8   6   3        1.63       -8.80     18.60 o 
   9   6   3       16.52        2.63     20.74 o 
  10   6   3       27.97       36.57     24.35 o 
  11   6   3       52.99       16.68     31.41 o 
 -12   7   3        1.86        9.73     23.15 o 
 -11   7   3       46.77       55.67     22.00 o 
 -10   7   3       55.39       51.46     19.88 o 
  -9   7   3      865.40      827.63     51.17 o 
  -8   7   3       77.58       76.46     17.59 o 
  -7   7   3     2916.68     3002.59     53.89 o 
  -6   7   3     4526.17     4405.31     56.53 o 
  -5   7   3       41.35       38.62     10.77 o 
  -4   7   3    14847.97    14497.29    123.08 o 
  -3   7   3    11985.62    12137.64    119.61 o 
  -2   7   3      501.05      465.65     26.64 o 
  -1   7   3       46.68       45.80     10.03 o 
   0   7   3     2084.13     2216.60     36.29 o 
   1   7   3    12203.88    12494.24    111.31 o 
   2   7   3     9579.76     9311.00     88.41 o 
   3   7   3     1057.34     1056.77     22.48 o 
   4   7   3     1753.74     1736.82     30.47 o 
   5   7   3      347.51      326.65     16.64 o 
   6   7   3        2.05       -0.25     11.59 o 
   7   7   3        3.71        1.82     14.42 o 
   8   7   3      124.25      136.76     24.16 o 
   9   7   3       41.47       44.57     22.73 o 
  10   7   3       28.04      -11.37     23.46 o 
  11   7   3        1.92        6.38     26.22 o 
 -12   8   3        0.24       -4.94     23.69 o 
 -11   8   3       22.00       28.85     21.41 o 
 -10   8   3       26.76       12.44     18.31 o 
  -9   8   3      274.95      296.24     36.64 o 
  -8   8   3     1064.64     1053.97     35.70 o 
  -7   8   3      120.26      107.63     17.02 o 
  -6   8   3     2173.06     2151.54     43.41 o 
  -5   8   3      298.63      312.72     17.80 o 
  -4   8   3      713.08      755.44     33.15 o 
  -3   8   3     4440.62     4827.38     61.10 o 
  -2   8   3     4185.80     4078.25     72.78 o 
  -1   8   3     4696.81     4547.98     66.57 o 
   0   8   3      900.48      973.93     24.69 o 
   1   8   3    11890.94    12052.08    109.45 o 
   2   8   3     2815.70     2821.01     45.98 o 
   3   8   3     1634.05     1623.71     29.09 o 
   4   8   3      303.23      294.42     16.89 o 
   5   8   3     1327.23     1307.67     29.54 o 
   6   8   3     2316.38     2314.79     40.97 o 
   7   8   3      247.91      249.47     26.24 o 
   8   8   3       87.21       27.26     21.62 o 
   9   8   3       66.35       77.51     24.41 o 
  10   8   3       48.49       63.18     26.57 o 
  11   8   3      113.58      182.45     33.01 o 
 -12   9   3       13.29       38.00     27.47 o 
 -11   9   3        1.13        4.63     23.12 o 
 -10   9   3       98.13      133.74     24.61 o 
  -9   9   3      178.19      240.12     24.69 o 
  -8   9   3      101.08      112.52     19.65 o 
  -7   9   3      369.63      353.98     23.35 o 
  -6   9   3      591.71      571.71     25.16 o 
  -5   9   3      613.10      678.11     23.65 o 
  -4   9   3    12426.13    12277.04    121.59 o 
  -3   9   3     3056.58     3046.63     60.30 o 
  -2   9   3      401.10      375.04     20.59 o 
  -1   9   3        1.48        5.99      7.11 o 
   0   9   3     1715.62     1799.45     35.64 o 
   1   9   3    14965.22    14330.77    128.80 o 
   2   9   3     1588.45     1632.41     28.73 o 
   3   9   3      790.25      823.84     37.70 o 
   4   9   3      553.40      498.56     18.96 o 
   5   9   3      714.23      714.81     25.21 o 
   6   9   3       34.09       47.04     13.88 o 
   7   9   3     1067.68      982.48     33.29 o 
   8   9   3      288.41      286.09     36.57 o 
   9   9   3      217.62      196.50     31.72 o 
  10   9   3       18.84       10.13     27.23 o 
  11   9   3        1.78       25.83     32.70 o 
 -12  10   3        6.65       -0.87     29.48 o 
 -11  10   3        3.81       14.91     23.94 o 
 -10  10   3       20.38       -0.52     24.41 o 
  -9  10   3      404.10      453.63     62.02 o 
  -8  10   3        1.35       17.52     19.34 o 
  -7  10   3        4.39       -9.87     17.29 o 
  -6  10   3        2.17       -1.91     15.66 o 
  -5  10   3       14.46       19.33     16.39 o 
  -4  10   3      790.30      763.45     28.29 o 
  -3  10   3       43.26       45.05     14.17 o 
  -2  10   3      113.30      123.60     16.10 o 
  -1  10   3     6195.69     6612.97    122.97 o 
   0  10   3     8293.40     8566.54    105.76 o 
   1  10   3     3799.45     3638.25     51.91 o 
   2  10   3     4105.95     4279.80     52.87 o 
   3  10   3       72.92       99.96     13.47 o 
   4  10   3      941.00      906.97     30.62 o 
   5  10   3      949.74      896.58     26.59 o 
   6  10   3      557.68      560.39     39.54 o 
   7  10   3       82.91       56.40     16.93 o 
   8  10   3        3.42      -19.17     19.17 o 
   9  10   3       26.24       66.13     35.78 o 
  10  10   3       10.30        8.17     31.34 o 
  11  10   3       23.41       79.85     36.65 o 
 -11  11   3       54.24       90.56     29.09 o 
 -10  11   3      138.46      162.74     28.14 o 
  -9  11   3       51.68       75.41     24.06 o 
  -8  11   3       54.19       28.10     20.27 o 
  -7  11   3      763.54      761.53     39.68 o 
  -6  11   3      514.53      526.93     33.07 o 
  -5  11   3      119.07       89.65     17.00 o 
  -4  11   3     1064.09     1063.52     52.99 o 
  -3  11   3     4079.86     3997.76     69.40 o 
  -2  11   3     2867.73     2860.73     67.74 o 
  -1  11   3      106.72      130.60     25.14 o 
   0  11   3      391.20      405.75     20.51 o 
   1  11   3     2441.33     2356.54     41.46 o 
   2  11   3     4328.88     4385.41     67.55 o 
   3  11   3     1661.04     1643.89     35.83 o 
   4  11   3     1736.15     1726.98     37.94 o 
   5  11   3      585.14      561.84     23.38 o 
   6  11   3       14.58       26.61     14.08 o 
   7  11   3       24.95       32.42     17.00 o 
   8  11   3      410.70      342.27     65.65 o 
   9  11   3        0.21      -26.71     26.90 o 
  10  11   3        0.29      -13.00     31.30 o 
 -11  12   3        4.79       -7.80     27.06 o 
 -10  12   3        6.93       14.72     23.67 o 
  -9  12   3       25.13      -10.58     34.42 o 
  -8  12   3       18.09       30.98     21.30 o 
  -7  12   3       58.73       35.31     24.52 o 
  -6  12   3     2968.79     3018.48     68.04 o 
  -5  12   3        8.07       -0.57     14.88 o 
  -4  12   3        0.38       -9.90     14.80 o 
  -3  12   3     1460.78     1544.45     43.32 o 
  -2  12   3     7797.19     7584.10    138.61 o 
  -1  12   3     3155.97     3149.52     60.54 o 
   0  12   3       44.74       41.86     18.18 o 
   1  12   3      965.17     1059.32     29.18 o 
   2  12   3     1286.86     1343.57     33.14 o 
   3  12   3      686.69      721.56     26.66 o 
   4  12   3     1174.15     1158.51     33.15 o 
   5  12   3       36.29       24.98     15.43 o 
   6  12   3      226.40      186.10     22.79 o 
   7  12   3      173.73      294.27     32.25 o 
   8  12   3        0.16       42.25     34.10 o 
   9  12   3       14.22       -1.44     35.97 o 
  10  12   3        0.58      -20.33     38.87 o 
 -11  13   3        0.37       21.69     29.09 o 
 -10  13   3        4.39      -23.91     36.55 o 
  -9  13   3       74.41       72.63     35.52 o 
  -8  13   3      138.43      197.32     28.79 o 
  -7  13   3        8.12        2.00     19.82 o 
  -6  13   3      247.72      229.69     31.79 o 
  -5  13   3      555.77      632.12     54.31 o 
  -4  13   3      442.39      437.51     26.54 o 
  -3  13   3      278.98      270.58     24.20 o 
  -2  13   3      290.51      277.20     24.00 o 
  -1  13   3      901.23      912.32     35.17 o 
   0  13   3      645.52      723.71     37.14 o 
   1  13   3     2260.00     2235.43     60.31 o 
   2  13   3      400.83      426.60     22.42 o 
   3  13   3      486.08      528.95     24.85 o 
   4  13   3      545.28      532.72     25.56 o 
   5  13   3      320.66      329.35     26.49 o 
   6  13   3      246.63      195.30     25.10 o 
   7  13   3       34.37       94.90     26.75 o 
   8  13   3      436.92      475.73     51.95 o 
   9  13   3       77.47       76.38     49.49 o 
  10  13   3       24.67      -29.99     52.85 o 
 -10  14   3        0.10       24.73     25.31 o 
  -9  14   3       41.00       10.39     24.41 o 
  -8  14   3       37.65       12.20     23.80 o 
  -7  14   3       84.57      106.80     24.76 o 
  -6  14   3      352.18      424.19     50.43 o 
  -5  14   3       14.84       16.48     18.01 o 
  -4  14   3       24.26       -0.49     15.67 o 
  -3  14   3        4.27       -3.67     14.98 o 
  -2  14   3      306.23      258.81     25.01 o 
  -1  14   3       67.03      102.46     20.13 o 
   0  14   3      261.05      310.05     47.82 o 
   1  14   3      473.36      479.29     28.10 o 
   2  14   3      256.85      294.04     24.77 o 
   3  14   3      292.56      309.37     22.13 o 
   4  14   3     1627.39     1672.76     47.86 o 
   5  14   3       39.44       15.22     19.18 o 
   6  14   3        0.45       19.57     20.28 o 
   7  14   3       14.08       41.25     31.53 o 
   8  14   3       33.96       84.32     58.23 o 
   9  14   3        0.49      -51.24     51.24 o 
 -10  15   3       65.01       66.75     34.70 o 
  -9  15   3       88.61      104.39     29.60 o 
  -8  15   3      258.12      269.04     33.04 o 
  -7  15   3       66.37       21.54     28.65 o 
  -6  15   3      393.19      382.27     33.83 o 
  -5  15   3      198.28      209.68     24.41 o 
  -4  15   3     1235.37     1224.56     70.13 o 
  -3  15   3        0.88       -2.56     16.13 o 
  -2  15   3       89.79       65.25     20.51 o 
  -1  15   3      562.50      562.90     48.40 o 
   0  15   3      191.99      262.86     35.04 o 
   1  15   3      330.94      366.75     27.39 o 
   2  15   3      135.98       61.90     37.99 o 
   3  15   3       53.77       36.15     31.74 o 
   4  15   3     1140.78     1240.30     62.54 o 
   5  15   3       80.93       32.99     40.33 o 
   6  15   3       64.09       34.94     32.32 o 
   7  15   3       14.81      -10.91     41.15 o 
   8  15   3      268.37      171.61     64.42 o 
   9  15   3        0.20       -2.42     60.79 o 
  -9  16   3        3.92        4.60     30.25 o 
  -8  16   3       32.18       45.34     28.05 o 
  -7  16   3        3.09       23.03     25.15 o 
  -6  16   3      495.95      463.49     40.24 o 
  -5  16   3        7.28       15.73     23.20 o 
  -4  16   3      107.79      129.03     27.71 o 
  -3  16   3        1.93       -8.53     21.06 o 
  -2  16   3      697.82      752.96     42.34 o 
  -1  16   3       15.14       14.90     22.50 o 
   0  16   3      824.96      769.65     54.12 o 
   1  16   3      525.93      622.45     49.99 o 
   2  16   3      207.06      259.03     40.13 o 
   3  16   3       16.18      -15.63     28.57 o 
   4  16   3     1165.02     1189.16     64.56 o 
   5  16   3      195.01      156.89     36.53 o 
   6  16   3      372.40      291.31     61.87 o 
   7  16   3        0.01       -1.03     33.27 o 
   8  16   3        2.47       61.06     52.45 o 
  -9  17   3        0.03      -33.85     46.65 o 
  -8  17   3       76.24       78.64     32.13 o 
  -7  17   3       16.41       46.70     28.94 o 
  -6  17   3       70.32       46.25     40.92 o 
  -5  17   3       95.22       68.54     52.26 o 
  -4  17   3        0.68       41.25     25.52 o 
  -3  17   3      271.32      342.37     35.08 o 
  -2  17   3      186.94      155.64     42.39 o 
  -1  17   3      297.03      313.25     44.20 o 
   0  17   3       79.11       26.77     29.73 o 
   1  17   3      392.13      454.60     48.70 o 
   2  17   3      183.31      211.27     63.68 o 
   3  17   3        7.70       10.61     57.83 o 
   4  17   3      200.91      197.42     39.35 o 
   5  17   3        5.07       26.29     32.52 o 
   6  17   3       24.75       46.80     50.84 o 
   7  17   3        0.31        0.13     48.82 o 
  -8  18   3       13.82      -31.31     31.31 o 
  -7  18   3       15.16       -8.89     27.51 o 
  -6  18   3       50.20       61.71     30.31 o 
  -5  18   3        5.85       30.30     27.80 o 
  -4  18   3        0.91       -4.91     24.78 o 
  -3  18   3      194.45      208.52     36.66 o 
  -2  18   3      273.05      269.37     35.18 o 
  -1  18   3       75.56       23.76     33.15 o 
   0  18   3       27.08      -14.05     29.54 o 
   1  18   3        5.38       10.84     43.98 o 
   2  18   3        2.43       23.64     33.35 o 
   3  18   3      132.53      137.28     39.46 o 
   4  18   3       80.20       59.48     34.37 o 
   5  18   3       56.69       62.92     38.85 o 
   6  18   3        6.10       32.82     52.58 o 
   7  18   3       16.48      -47.07     47.07 o 
  -7  19   3       11.31       56.60     33.83 o 
  -6  19   3       66.81       61.70     32.38 o 
  -5  19   3      191.04      237.47     37.47 o 
  -4  19   3       54.24       64.30     29.62 o 
  -3  19   3      214.73      246.93     44.50 o 
  -2  19   3        2.52       14.65     34.00 o 
  -1  19   3       94.76       81.96     38.52 o 
   0  19   3       44.78       51.40     36.71 o 
   1  19   3      463.06      549.60     56.44 o 
   2  19   3        0.69       34.02     34.01 o 
   3  19   3      176.57      123.00     41.60 o 
   4  19   3       76.60       61.72     36.20 o 
   5  19   3        0.48       18.02     42.63 o 
   6  19   3       31.19      114.18     61.33 o 
   7  19   3        0.71      -45.73     45.73 o 
  -7  20   3        1.60       38.76     32.33 o 
  -6  20   3        0.00      -29.66     29.66 o 
  -5  20   3        0.20      -12.28     37.36 o 
  -4  20   3        4.50       -1.64     38.40 o 
  -3  20   3        1.21      -13.57     36.23 o 
  -2  20   3       12.16       22.55     38.04 o 
  -1  20   3      180.61      138.42     45.39 o 
   0  20   3       30.74      100.50     45.05 o 
   1  20   3      109.14      154.57     81.16 o 
   2  20   3        2.45      -32.73     34.41 o 
   3  20   3      138.02       64.16     67.45 o 
   4  20   3       60.80       64.80     38.69 o 
   5  20   3       43.38       33.81     38.41 o 
   6  20   3        0.00      -10.22     60.52 o 
  -6  21   3       29.21       14.71     38.41 o 
  -5  21   3       15.14       54.76     41.19 o 
  -4  21   3       84.32       84.95     41.18 o 
  -3  21   3       21.71      -18.15     57.63 o 
  -2  21   3       12.87       22.61     38.52 o 
  -1  21   3       78.37        8.18     38.67 o 
   0  21   3       27.81       27.11     39.07 o 
   1  21   3      211.25      354.42     54.20 o 
   2  21   3        1.42       -4.90     40.10 o 
   3  21   3       23.11       72.57     42.18 o 
   4  21   3        0.33       -2.73     85.06 o 
   5  21   3        0.44       18.92     40.29 o 
  -4  22   3        0.36      -38.11     38.11 o 
  -3  22   3       13.82       34.73     43.51 o 
  -2  22   3       13.66       42.41     44.44 o 
  -1  22   3       16.10       36.05     40.56 o 
   0  22   3       10.51      -33.75     37.82 o 
   1  22   3       22.48       69.92     42.43 o 
   2  22   3        7.26       -9.15     41.36 o 
   3  22   3        9.41      -13.82     41.73 o 
  -2  23   3       13.99       -0.07     42.60 o 
  -1  23   3        8.25       51.30     47.26 o 
   0  23   3       17.66       36.83     76.73 o 
   1  23   3       17.20      -30.48     43.27 o 
 -12   0   4       39.82       57.82     36.01 o 
 -10   0   4       71.01       55.59     23.56 o 
  -8   0   4     3610.78     3511.17     74.46 o 
  -6   0   4     9080.26     8647.73    125.87 o 
  -4   0   4     9008.17     8457.46    102.03 o 
  -2   0   4    80428.45    81317.59    897.33 o 
   0   0   4     7555.28     7288.46    117.18 o 
   2   0   4     2340.73     2520.57     56.74 o 
   4   0   4     4319.09     4127.89     64.56 o 
   6   0   4      819.20      701.33     42.74 o 
   8   0   4        9.53        7.38     26.56 o 
  10   0   4       38.23       24.76     33.35 o 
  12   0   4       12.43      -20.08     40.05 o 
 -13   1   4        0.66       -5.61     20.86 o 
 -12   1   4      265.30      311.92     29.20 o 
 -11   1   4      124.61      123.90     20.40 o 
 -10   1   4        1.98       14.86     14.98 o 
  -9   1   4      476.94      488.92     23.65 o 
  -8   1   4      288.51      268.71     18.17 o 
  -7   1   4      533.35      541.52     27.36 o 
  -6   1   4     2789.60     2717.74     40.29 o 
  -5   1   4     5814.68     5742.75     62.92 o 
  -4   1   4     1424.79     1405.22     25.75 o 
  -3   1   4      272.96      273.39     10.80 o 
  -2   1   4     4674.08     4479.42     45.82 o 
  -1   1   4      189.53      173.30      7.61 o 
   0   1   4      149.28      149.70      9.79 o 
   1   1   4     1768.89     1764.29     30.24 o 
   2   1   4     5144.26     5247.77     79.30 o 
   3   1   4       79.36       69.91      7.91 o 
   4   1   4     7626.79     7639.87     74.23 o 
   5   1   4     2493.36     2429.87     34.30 o 
   6   1   4      141.42      134.12     18.38 o 
   7   1   4      396.77      483.78     47.39 o 
   8   1   4     3018.78     3163.80     70.39 o 
   9   1   4      320.05      313.77     44.34 o 
  10   1   4       26.31       59.19     33.73 o 
  11   1   4       13.49      -10.14     25.50 o 
  12   1   4       37.09       71.79     33.26 o 
 -13   2   4       10.70       47.59     25.69 o 
 -12   2   4      134.57      109.97     22.32 o 
 -11   2   4       35.06       42.40     17.94 o 
 -10   2   4        0.15        0.25     14.85 o 
  -9   2   4      520.67      517.13     25.27 o 
  -8   2   4        5.46       11.52     11.92 o 
  -7   2   4      189.86      189.00     15.08 o 
  -6   2   4     1485.59     1479.37     33.19 o 
  -5   2   4      142.12      156.40     10.79 o 
  -4   2   4    23335.75    22594.86    178.74 o 
  -3   2   4     1693.74     1695.82     25.54 o 
  -2   2   4    17609.96    17083.58    146.85 o 
  -1   2   4     1450.23     1341.23     18.69 o 
   0   2   4    34356.50    35137.54    278.85 o 
   1   2   4        7.92        3.71      4.88 o 
   2   2   4       45.22       41.97      5.96 o 
   3   2   4     7950.35     8081.70     83.78 o 
   4   2   4    20020.38    19646.53    167.78 o 
   5   2   4     2884.01     2875.05     42.82 o 
   6   2   4      377.91      333.54     23.85 o 
   7   2   4       30.64       14.15     17.47 o 
   8   2   4       21.56        6.99     18.99 o 
   9   2   4        5.54       16.35     21.01 o 
  10   2   4       77.37       69.49     26.83 o 
  11   2   4       73.08       64.76     29.19 o 
  12   2   4       72.90       85.06     33.49 o 
 -13   3   4        0.89       39.60     25.31 o 
 -12   3   4      158.33      136.09     40.29 o 
 -11   3   4        4.86       19.47     17.12 o 
 -10   3   4       89.17       65.29     20.30 o 
  -9   3   4      357.14      332.71     21.71 o 
  -8   3   4      112.45      123.07     15.35 o 
  -7   3   4      102.67      102.66     13.26 o 
  -6   3   4     1228.69     1206.17     29.04 o 
  -5   3   4     9235.64     9245.66     85.91 o 
  -4   3   4      152.81      143.99      9.35 o 
  -3   3   4        8.46        8.27      5.11 o 
  -2   3   4     7614.75     7354.69     58.98 o 
  -1   3   4      242.24      249.26     11.33 o 
   0   3   4       15.28       11.46      4.33 o 
   1   3   4    35594.54    35131.10    280.19 o 
   2   3   4     3582.04     3655.52     39.30 o 
   3   3   4     5295.92     5193.36     54.34 o 
   4   3   4     3282.63     3514.70     42.41 o 
   5   3   4     1059.89     1076.43     23.09 o 
   6   3   4      902.62      859.22     26.79 o 
   7   3   4      385.43      386.56     36.85 o 
   8   3   4     1266.96     1341.53     47.46 o 
   9   3   4       49.72       27.81     21.80 o 
  10   3   4       52.22       26.87     24.57 o 
  11   3   4       30.13       17.00     26.76 o 
  12   3   4        1.77       30.80     55.41 o 
 -13   4   4        5.93       -4.01     20.49 o 
 -12   4   4       93.11       97.21     22.07 o 
 -11   4   4       31.72       17.57     19.28 o 
 -10   4   4       14.01        7.58     17.27 o 
  -9   4   4      870.16      869.40     29.31 o 
  -8   4   4     1826.94     1788.84     37.24 o 
  -7   4   4     4113.47     4117.95     55.85 o 
  -6   4   4     3702.20     3671.77     49.32 o 
  -5   4   4     2558.00     2427.46     34.03 o 
  -4   4   4     7879.77     7858.75     73.26 o 
  -3   4   4     1138.14     1141.98     19.78 o 
  -2   4   4    27207.86    27054.51    222.61 o 
  -1   4   4      834.66      914.46     17.96 o 
   0   4   4     3171.09     3165.65     40.84 o 
   1   4   4    11563.56    11456.44    100.04 o 
   2   4   4     1153.88     1252.36     22.20 o 
   3   4   4     1879.54     1821.20     31.98 o 
   4   4   4     1650.63     1761.47     28.22 o 
   5   4   4     8046.40     7733.86     80.13 o 
   6   4   4        2.34        5.34     12.26 o 
   7   4   4      114.36       67.93     19.15 o 
   8   4   4       49.09       22.31     20.42 o 
   9   4   4        1.21       11.62     21.83 o 
  10   4   4       12.46       -1.50     23.52 o 
  11   4   4       23.81       22.07     27.22 o 
 -13   5   4       11.37       14.10     25.41 o 
 -12   5   4        6.33        0.48     23.46 o 
 -11   5   4      152.71      141.31     20.84 o 
 -10   5   4       64.52       75.47     17.84 o 
  -9   5   4      751.85      671.62     27.30 o 
  -8   5   4     1746.88     1793.97     37.80 o 
  -7   5   4     2835.15     2840.74     41.48 o 
  -6   5   4     1537.14     1465.94     27.24 o 
  -5   5   4     3395.23     3136.08     37.46 o 
  -4   5   4    10559.28    10518.60     93.40 o 
  -3   5   4     1634.94     1515.92     23.15 o 
  -2   5   4       16.73       27.95      7.63 o 
  -1   5   4     5183.28     5198.49     67.42 o 
   0   5   4       81.16       89.64      6.76 o 
   1   5   4    16201.70    15867.43    148.60 o 
   2   5   4     4311.76     4449.31     48.22 o 
   3   5   4     2050.48     2140.04     30.84 o 
   4   5   4    14212.52    14243.29    166.45 o 
   5   5   4      131.77      164.25     17.33 o 
   6   5   4      189.53      192.25     17.32 o 
   7   5   4       64.51       59.84     25.68 o 
   8   5   4      563.99      633.39     36.28 o 
   9   5   4        1.53       10.06     21.52 o 
  10   5   4       33.82       29.43     24.84 o 
  11   5   4        0.78       -7.09     26.96 o 
 -12   6   4        0.66       14.95     21.26 o 
 -11   6   4        2.02        1.29     18.78 o 
 -10   6   4       32.48       42.37     19.76 o 
  -9   6   4     1071.91     1081.95     37.62 o 
  -8   6   4       93.08      162.58     26.23 o 
  -7   6   4       14.44       18.14     14.33 o 
  -6   6   4        0.43        6.44      9.30 o 
  -5   6   4      102.32      103.23     10.14 o 
  -4   6   4     1239.01     1230.86     21.96 o 
  -3   6   4     7472.73     6594.24     74.98 o 
  -2   6   4     6357.40     6499.61     97.95 o 
  -1   6   4     3450.51     3381.61     51.41 o 
   0   6   4    23598.98    23877.48    240.81 o 
   1   6   4      108.02      165.91     11.31 o 
   2   6   4     2597.92     2619.01     34.59 o 
   3   6   4     2130.71     2107.64     52.73 o 
   4   6   4     9244.58     9399.97     92.77 o 
   5   6   4     2199.83     2238.30     44.02 o 
   6   6   4     3823.34     3723.21     58.41 o 
   7   6   4      473.92      525.08     31.15 o 
   8   6   4       58.16       42.44     20.57 o 
   9   6   4       94.01      119.21     26.15 o 
  10   6   4      140.33      175.93     30.57 o 
  11   6   4      114.41      107.98     32.04 o 
 -12   7   4       62.97       79.92     25.31 o 
 -11   7   4        3.13        0.42     20.30 o 
 -10   7   4       67.39       92.61     20.93 o 
  -9   7   4      477.81      549.07     29.65 o 
  -8   7   4      113.21      107.37     22.49 o 
  -7   7   4      788.72      787.37     64.41 o 
  -6   7   4      180.90      153.61     15.82 o 
  -5   7   4     9646.01     9315.78     98.96 o 
  -4   7   4     5006.34     4834.24     59.22 o 
  -3   7   4      109.10      122.01     11.84 o 
  -2   7   4      325.64      313.79     17.52 o 
  -1   7   4     3361.98     3736.99     57.25 o 
   0   7   4     7040.94     6795.10     82.09 o 
   1   7   4    11345.76    10968.09    100.30 o 
   2   7   4      411.75      392.30     14.28 o 
   3   7   4     1203.57     1287.44     25.41 o 
   4   7   4      336.19      361.48     16.00 o 
   5   7   4      199.86      206.17     14.94 o 
   6   7   4     2485.51     2232.82     59.99 o 
   7   7   4       47.72       59.42     20.66 o 
   8   7   4       72.45       93.76     22.70 o 
   9   7   4       21.85       21.37     22.43 o 
  10   7   4        4.37        1.92     25.28 o 
  11   7   4       27.97        5.50     28.37 o 
 -12   8   4        2.18       -1.79     25.64 o 
 -11   8   4        0.25       16.11     23.12 o 
 -10   8   4        2.96      -19.46     23.92 o 
  -9   8   4      160.53      187.52     22.99 o 
  -8   8   4      821.51      826.15     32.74 o 
  -7   8   4     1417.32     1432.46     38.31 o 
  -6   8   4       13.42       16.11     12.46 o 
  -5   8   4      351.80      360.38     24.01 o 
  -4   8   4     1746.13     1727.74     36.13 o 
  -3   8   4     2943.77     2812.27     44.55 o 
  -2   8   4     3227.81     3196.73     54.42 o 
  -1   8   4     7487.43     7643.48    101.46 o 
   0   8   4     3715.72     3596.37     53.43 o 
   1   8   4     9540.01     9441.84     89.83 o 
   2   8   4     1048.47     1042.80     22.38 o 
   3   8   4      369.66      365.88     15.47 o 
   4   8   4       28.45       20.04     10.36 o 
   5   8   4     3198.06     3185.03     47.46 o 
   6   8   4        6.97       14.89     14.36 o 
   7   8   4      554.52      571.77     33.25 o 
   8   8   4        6.82       14.45     21.01 o 
   9   8   4        2.81      -18.86     22.03 o 
  10   8   4       73.77       49.07     26.69 o 
  11   8   4      129.60      130.69     33.12 o 
 -12   9   4       77.55       77.94     30.30 o 
 -11   9   4        0.29      -17.25     26.92 o 
 -10   9   4        8.65       23.37     22.07 o 
  -9   9   4        3.19      -17.81     18.88 o 
  -8   9   4      239.81      258.52     26.76 o 
  -7   9   4      494.20      469.50     29.70 o 
  -6   9   4      815.47      722.58     26.21 o 
  -5   9   4       50.22       18.31     15.15 o 
  -4   9   4    16762.27    16472.58    173.04 o 
  -3   9   4     2781.84     2789.20     57.87 o 
  -2   9   4      674.26      694.20     26.73 o 
  -1   9   4      939.04      841.11     28.04 o 
   0   9   4     5594.06     5652.53     74.95 o 
   1   9   4     8180.39     8556.88    115.72 o 
   2   9   4      418.36      410.07     15.80 o 
   3   9   4     1864.53     1935.71     33.56 o 
   4   9   4      359.49      362.97     23.07 o 
   5   9   4       10.91       16.41     14.72 o 
   6   9   4        5.48       -8.71     13.85 o 
   7   9   4      311.31      341.18     28.54 o 
   8   9   4       20.74        8.20     21.07 o 
   9   9   4       18.35      -21.21     21.21 o 
  10   9   4        3.02        2.56     25.30 o 
  11   9   4        0.11       -4.27     32.93 o 
 -12  10   4        0.17       -2.75     29.03 o 
 -11  10   4        5.57       10.40     23.88 o 
 -10  10   4        0.12      -21.83     21.83 o 
  -9  10   4      101.33       76.05     25.29 o 
  -8  10   4       66.21       27.04     20.50 o 
  -7  10   4     1213.15     1202.09     42.80 o 
  -6  10   4      488.74      369.51     24.95 o 
  -5  10   4       11.11       44.54     17.96 o 
  -4  10   4     1268.29     1306.86     35.65 o 
  -3  10   4     7164.14     7108.92     99.69 o 
  -2  10   4     8083.52     7622.06    132.08 o 
  -1  10   4       88.53      134.93     18.26 o 
   0  10   4     3932.34     3899.33     64.82 o 
   1  10   4     1805.36     1853.46     40.82 o 
   2  10   4      803.17      820.70     24.87 o 
   3  10   4       32.82       16.84     11.64 o 
   4  10   4       46.55       44.51     12.56 o 
   5  10   4      103.51       59.28     20.38 o 
   6  10   4     2240.59     2277.22     68.71 o 
   7  10   4       54.81       35.92     22.03 o 
   8  10   4       25.76        1.42     20.49 o 
   9  10   4        3.71        6.62     22.80 o 
  10  10   4      198.62      138.12     39.81 o 
 -11  11   4       56.60       70.75     44.80 o 
 -10  11   4      104.98      140.10     29.10 o 
  -9  11   4      205.02      225.92     29.66 o 
  -8  11   4       51.62       68.61     22.31 o 
  -7  11   4        4.27       39.54     25.53 o 
  -6  11   4       18.76       -1.44     18.63 o 
  -5  11   4     2437.38     2426.17     90.08 o 
  -4  11   4     2829.96     2786.20     53.53 o 
  -3  11   4      202.26      187.60     20.37 o 
  -2  11   4      753.74      774.19     36.94 o 
  -1  11   4      654.84      670.82     29.22 o 
   0  11   4     2429.35     2341.37     58.13 o 
   1  11   4      319.27      322.41     17.82 o 
   2  11   4      392.81      434.10     20.39 o 
   3  11   4      720.46      743.18     26.33 o 
   4  11   4      477.26      532.14     34.43 o 
   5  11   4       28.95       71.82     18.76 o 
   6  11   4      711.75      744.17     41.72 o 
   7  11   4      418.44      415.58     35.70 o 
   8  11   4      104.80      137.97     34.46 o 
   9  11   4       90.02       74.92     51.17 o 
  10  11   4        3.72       57.34     41.97 o 
 -11  12   4        4.52      -24.14     24.14 o 
 -10  12   4       86.62       81.37     27.50 o 
  -9  12   4        2.50       11.24     23.53 o 
  -8  12   4       26.33       36.15     21.51 o 
  -7  12   4      148.01      134.01     24.41 o 
  -6  12   4      283.17      245.82     33.42 o 
  -5  12   4      513.57      496.61     27.64 o 
  -4  12   4        1.98      -13.70     13.70 o 
  -3  12   4      353.16      375.14     25.88 o 
  -2  12   4     1743.59     1835.56     46.62 o 
  -1  12   4     4406.34     4504.84     76.27 o 
   0  12   4      795.21      720.03     35.93 o 
   1  12   4     1838.43     1931.67     46.61 o 
   2  12   4      983.93      976.43     29.80 o 
   3  12   4     2544.03     2434.57     46.28 o 
   4  12   4       47.01       48.88     16.27 o 
   5  12   4      498.97      597.42     29.95 o 
   6  12   4       20.20       -3.83     17.15 o 
   7  12   4      236.05      216.24     31.72 o 
   8  12   4       11.65       41.75     62.13 o 
   9  12   4       15.20      -19.64     36.05 o 
  10  12   4        4.95       -9.78     39.60 o 
 -11  13   4       93.31       76.67     30.12 o 
 -10  13   4       14.10       47.00     27.54 o 
  -9  13   4      191.48      186.51     31.64 o 
  -8  13   4      106.62      105.45     25.32 o 
  -7  13   4      331.47      349.69     36.67 o 
  -6  13   4      649.33      597.42     32.71 o 
  -5  13   4     1211.15     1192.62     59.86 o 
  -4  13   4      380.68      381.66     25.79 o 
  -3  13   4       81.60       95.83     20.00 o 
  -2  13   4       33.91       42.39     17.69 o 
  -1  13   4      218.02      188.88     21.94 o 
   0  13   4      229.93      249.65     27.30 o 
   1  13   4       13.90       15.50     15.47 o 
   2  13   4       86.82       62.52     18.22 o 
   3  13   4     5931.93     6141.53     83.12 o 
   4  13   4       12.26       31.67     15.59 o 
   5  13   4        0.91        5.27     16.38 o 
   6  13   4       66.11       45.00     22.62 o 
   7  13   4      291.71      267.02     47.07 o 
   8  13   4       40.59       38.71     38.26 o 
   9  13   4        7.33       55.36     41.91 o 
 -10  14   4        0.99       -2.24     27.00 o 
  -9  14   4       26.77        9.78     32.53 o 
  -8  14   4        4.48       18.18     23.46 o 
  -7  14   4     1078.58     1133.09     56.37 o 
  -6  14   4        1.58      -14.41     18.23 o 
  -5  14   4        0.19       -0.54     16.61 o 
  -4  14   4      104.57      114.59     19.78 o 
  -3  14   4     1014.05      969.67     39.38 o 
  -2  14   4       29.80       29.52     18.13 o 
  -1  14   4     4842.27     4808.75     83.55 o 
   0  14   4      128.44      156.14     25.98 o 
   1  14   4      494.26      572.10     31.03 o 
   2  14   4        1.96      -13.38     16.76 o 
   3  14   4     1057.61     1203.88     54.38 o 
   4  14   4      142.35      147.50     29.58 o 
   5  14   4      634.34      592.36     49.11 o 
   6  14   4       91.30       77.16     25.44 o 
   7  14   4       14.92      -16.85     33.23 o 
   8  14   4        0.63        1.81     37.32 o 
   9  14   4       11.30       36.31     60.79 o 
 -10  15   4       15.13       15.82     28.42 o 
  -9  15   4      105.63       69.89     31.33 o 
  -8  15   4       49.39       31.54     26.23 o 
  -7  15   4       11.58       21.11     23.14 o 
  -6  15   4      175.84      187.95     25.47 o 
  -5  15   4      226.01      202.96     24.50 o 
  -4  15   4       76.06       72.80     19.30 o 
  -3  15   4      389.14      346.84     29.37 o 
  -2  15   4      376.18      403.09     40.18 o 
  -1  15   4      344.53      380.91     28.90 o 
   0  15   4        1.13      -20.07     20.07 o 
   1  15   4     2763.68     2835.02     69.17 o 
   2  15   4        6.09       18.99     18.29 o 
   3  15   4      658.94      680.06     52.25 o 
   4  15   4      174.24      187.80     35.61 o 
   5  15   4      111.85       80.13     39.88 o 
   6  15   4        0.04       -3.77     38.06 o 
   7  15   4       90.31       34.16     47.88 o 
   8  15   4        2.01       -6.86     46.80 o 
   9  15   4       83.12      110.15     61.86 o 
  -9  16   4      107.09      161.17     32.90 o 
  -8  16   4        0.26      -15.95     23.97 o 
  -7  16   4      613.71      677.48     42.11 o 
  -6  16   4        6.82       37.04     21.58 o 
  -5  16   4        8.22       -9.17     17.41 o 
  -4  16   4       70.20       52.41     19.87 o 
  -3  16   4        9.69        8.44     19.92 o 
  -2  16   4       60.46       65.05     22.16 o 
  -1  16   4      407.96      459.99     44.35 o 
   0  16   4        7.21       27.37     29.04 o 
   1  16   4        5.72       22.99     22.81 o 
   2  16   4       26.34      -15.62     31.20 o 
   3  16   4      215.57      238.50     48.22 o 
   4  16   4        5.62        0.92     28.86 o 
   5  16   4        9.63       16.00     44.65 o 
   6  16   4       61.05      105.84     49.49 o 
  -9  17   4       29.95       -2.42     31.12 o 
  -8  17   4        0.50       -4.02     28.06 o 
  -7  17   4      112.07      115.21     34.09 o 
  -6  17   4       83.38       92.01     30.03 o 
  -5  17   4      143.50      113.67     33.74 o 
  -4  17   4      271.72      310.47     35.13 o 
  -3  17   4        2.05        6.44     24.51 o 
  -2  17   4      147.93      132.46     30.52 o 
  -1  17   4        5.78       -6.67     34.56 o 
   0  17   4      529.22      543.72     50.20 o 
   1  17   4       63.63       86.81     33.71 o 
   2  17   4       53.03       38.94     31.61 o 
   3  17   4      939.09      945.45     61.06 o 
   4  17   4       15.29      -17.60     31.35 o 
   5  17   4       26.70        2.56     42.90 o 
   6  17   4        3.26       25.82     44.78 o 
  -8  18   4       11.22      -26.59     30.19 o 
  -7  18   4       22.39       -0.52     29.36 o 
  -6  18   4       20.65       26.74     30.71 o 
  -5  18   4        9.23       18.08     27.41 o 
  -4  18   4        5.76       14.94     26.62 o 
  -3  18   4       28.99      -11.91     34.70 o 
  -2  18   4      573.78      517.00     42.04 o 
  -1  18   4      502.79      476.18     51.15 o 
   0  18   4      329.00      331.90     46.32 o 
   1  18   4        0.35      -22.07     30.11 o 
   2  18   4       13.86      -18.84     32.62 o 
   3  18   4      268.55      214.15     41.96 o 
   4  18   4        3.06        6.12     33.30 o 
   5  18   4        0.85       22.59     49.22 o 
   6  18   4      121.89      126.55     55.01 o 
  -7  19   4        3.48       -1.28     32.40 o 
  -6  19   4      201.05      160.27     37.92 o 
  -5  19   4       35.36       66.32     31.62 o 
  -4  19   4      210.60      215.96     35.65 o 
  -3  19   4       46.24       57.40     29.30 o 
  -2  19   4      170.09      186.09     70.94 o 
  -1  19   4       16.94       72.02     91.18 o 
   0  19   4      113.86       61.82     36.85 o 
   1  19   4       10.42       15.41     34.29 o 
   2  19   4       75.00       69.96     37.39 o 
   3  19   4       32.78       31.12     51.78 o 
   4  19   4        9.57       13.28     35.58 o 
   5  19   4       23.73       28.38     55.01 o 
   6  19   4       23.89      103.15     60.52 o 
  -7  20   4        0.83       18.63     43.62 o 
  -6  20   4       10.72      104.72     36.63 o 
  -5  20   4       27.12       -9.54     28.87 o 
  -4  20   4       85.67       83.18     93.13 o 
  -3  20   4        7.37      -33.08     33.08 o 
  -2  20   4       91.88       66.58     38.60 o 
  -1  20   4        9.75        4.36     36.58 o 
   0  20   4      101.34       74.09     39.88 o 
   1  20   4        5.01      -15.34     34.97 o 
   2  20   4        1.79       -0.50     35.98 o 
   3  20   4        8.49       28.53     35.59 o 
   4  20   4        7.49       25.33     38.69 o 
   5  20   4       46.25        7.13     56.89 o 
  -5  21   4        8.67      -11.53     39.82 o 
  -4  21   4      325.60      340.05     58.64 o 
  -3  21   4       22.90       18.97     57.49 o 
  -2  21   4       68.73       91.93     41.80 o 
  -1  21   4        6.31       12.96     37.72 o 
   0  21   4      120.81      103.27     41.83 o 
   1  21   4        3.23      -37.02     48.75 o 
   2  21   4        8.66       -4.33     38.14 o 
   3  21   4       41.76       15.65     39.99 o 
   4  21   4        3.34       80.85     48.89 o 
  -4  22   4       16.76      -38.80     38.80 o 
  -3  22   4        0.00      -30.92     36.99 o 
  -2  22   4       62.16       19.28     73.43 o 
  -1  22   4        0.70       -7.60     39.18 o 
   0  22   4       21.98       31.70     77.40 o 
   1  22   4        2.37       18.85     42.00 o 
   2  22   4       13.30       74.37     44.23 o 
   3  22   4        7.50       29.37     41.52 o 
  -2  23   4       22.53       22.06     67.24 o 
  -1  23   4        0.36      -41.16     41.16 o 
   0  23   4        6.13       55.13     48.26 o 
 -13   0   5       34.74       75.30     53.82 o 
 -11   0   5        2.07        2.63     23.60 o 
  -9   0   5      102.69       91.42     22.48 o 
  -7   0   5     3042.33     3097.53     66.89 o 
  -5   0   5    19681.37    19657.98    214.86 o 
  -3   0   5      850.76     1007.85     36.67 o 
  -1   0   5    36523.41    35268.02    489.08 o 
   1   0   5     6816.44     7111.74    186.21 o 
   3   0   5    32190.70    31372.72    457.48 o 
   5   0   5       56.94       52.57     52.05 o 
   7   0   5      721.44      772.35     51.68 o 
   9   0   5       95.49       85.33     33.94 o 
  11   0   5       16.69       49.90     77.20 o 
 -13   1   5       18.20       -4.03     23.62 o 
 -12   1   5        2.82       16.96     18.19 o 
 -11   1   5      228.02      232.04     27.77 o 
 -10   1   5       49.21       34.47     16.05 o 
  -9   1   5       76.94       61.94     15.31 o 
  -8   1   5      413.39      482.76     29.77 o 
  -7   1   5     1851.07     1913.71     50.51 o 
  -6   1   5       63.37       45.13     10.54 o 
  -5   1   5     1034.33      981.78     21.56 o 
  -4   1   5      244.31      243.55     10.74 o 
  -3   1   5    10458.93    10036.72     92.58 o 
  -2   1   5      710.24      679.93     14.96 o 
  -1   1   5       36.61       25.39      5.23 o 
   0   1   5     3446.54     3314.71     43.37 o 
   1   1   5       50.51       86.86      9.64 o 
   2   1   5      313.24      282.71     15.30 o 
   3   1   5    21204.99    20360.32    219.25 o 
   4   1   5     6558.35     6781.39     77.15 o 
   5   1   5      156.61      173.89     18.68 o 
   6   1   5       19.14       42.31     16.57 o 
   7   1   5     2296.66     2406.61     58.71 o 
   8   1   5      583.74      585.45     35.42 o 
   9   1   5      101.95      101.02     29.70 o 
  10   1   5       24.22       52.63     25.38 o 
  11   1   5        1.56       -9.79     25.44 o 
 -13   2   5       22.52       39.25     24.95 o 
 -12   2   5       56.21       43.63     21.54 o 
 -11   2   5      187.58      169.92     28.29 o 
 -10   2   5       93.67      102.95     18.17 o 
  -9   2   5      195.86      228.84     19.46 o 
  -8   2   5      477.01      476.69     22.97 o 
  -7   2   5     8588.48     8322.64    101.17 o 
  -6   2   5       57.44       22.77     14.71 o 
  -5   2   5     7802.14     7909.11     76.66 o 
  -4   2   5       39.63       50.27      7.09 o 
  -3   2   5    41658.04    42958.13    321.30 o 
  -2   2   5       44.23       52.99      7.65 o 
  -1   2   5      687.02      777.36     15.70 o 
   0   2   5     5914.61     5801.72     55.02 o 
   1   2   5      520.55      570.81     15.10 o 
   2   2   5      252.56      290.70     14.59 o 
   3   2   5     5098.67     5039.90     59.08 o 
   4   2   5      219.13      227.87     14.27 o 
   5   2   5     1206.80     1099.51     68.57 o 
   6   2   5      150.43      168.13     20.99 o 
   7   2   5      342.70      368.63     32.51 o 
   8   2   5       22.93       34.38     20.51 o 
   9   2   5        3.57       36.53     22.08 o 
  10   2   5      100.71       51.11     26.88 o 
  11   2   5       28.70       24.62     28.12 o 
 -13   3   5        0.71       34.45     27.44 o 
 -12   3   5       67.79      121.43     25.41 o 
 -11   3   5        8.61      -17.96     17.96 o 
 -10   3   5      334.54      293.83     22.52 o 
  -9   3   5      694.26      738.46     32.98 o 
  -8   3   5     1439.50     1468.05     33.91 o 
  -7   3   5     1105.79      999.30     27.25 o 
  -6   3   5       32.82       20.65      9.29 o 
  -5   3   5     1237.94     1251.33     24.32 o 
  -4   3   5     7815.35     7359.51     77.22 o 
  -3   3   5     1841.55     1763.58     24.59 o 
  -2   3   5      130.75      178.53      8.93 o 
  -1   3   5      885.03      974.39     16.54 o 
   0   3   5     4706.69     4878.82     52.46 o 
   1   3   5      550.17      580.14     17.11 o 
   2   3   5      632.28      669.87     24.35 o 
   3   3   5    15864.22    15610.68    135.23 o 
   4   3   5     2877.53     2826.77     42.26 o 
   5   3   5      337.25      315.74     22.63 o 
   6   3   5      729.14      842.72     58.82 o 
   7   3   5     1768.40     1872.67     54.83 o 
   8   3   5       21.16       30.50     21.60 o 
   9   3   5      452.39      503.96     37.17 o 
  10   3   5       10.40       -7.73     23.34 o 
  11   3   5        0.78       -6.17     27.20 o 
 -13   4   5        3.56        0.26     21.52 o 
 -12   4   5        7.42       22.03     22.71 o 
 -11   4   5        8.86       -3.71     19.93 o 
 -10   4   5      195.48      215.79     24.11 o 
  -9   4   5       21.36        6.76     16.31 o 
  -8   4   5      181.91      198.30     17.60 o 
  -7   4   5      193.35      225.61     16.73 o 
  -6   4   5        9.83       -2.04      9.02 o 
  -5   4   5     8198.38     8070.59     78.69 o 
  -4   4   5     6166.93     6036.99     64.22 o 
  -3   4   5      488.39      506.74     18.59 o 
  -2   4   5     8950.22     8245.01     76.70 o 
  -1   4   5    19428.12    19182.22    166.68 o 
   0   4   5     4720.52     4706.38     47.99 o 
   1   4   5     3920.03     3866.27     43.53 o 
   2   4   5     2753.14     2877.81     34.99 o 
   3   4   5    13687.40    13471.47    120.10 o 
   4   4   5       91.04      112.41     11.95 o 
   5   4   5     2082.76     2013.12     47.55 o 
   6   4   5     3856.38     3671.18     69.67 o 
   7   4   5       12.07       12.36     18.87 o 
   8   4   5       91.25       86.63     22.76 o 
   9   4   5      102.33      120.95     27.09 o 
  10   4   5      171.89      153.74     30.61 o 
  11   4   5        9.79       25.23     29.57 o 
 -13   5   5       96.05       66.06     29.07 o 
 -12   5   5        0.44      -24.28     24.28 o 
 -11   5   5       26.23       10.50     18.34 o 
 -10   5   5      462.42      465.03     27.94 o 
  -9   5   5       42.07       31.36     16.60 o 
  -8   5   5       20.87       13.59     14.84 o 
  -7   5   5       28.97       27.35     13.40 o 
  -6   5   5      314.02      310.69     14.38 o 
  -5   5   5       13.05       15.45      7.55 o 
  -4   5   5     5795.53     5747.85     62.07 o 
  -3   5   5     1945.81     1842.03     28.35 o 
  -2   5   5      215.21      205.83     10.53 o 
  -1   5   5     2662.03     2654.38     31.54 o 
   0   5   5    23923.86    23828.39    214.70 o 
   1   5   5     8362.61     8796.97     82.08 o 
   2   5   5    17024.32    17759.53    152.59 o 
   3   5   5       84.84       91.70      9.31 o 
   4   5   5      281.77      311.02     19.48 o 
   5   5   5      226.51      228.13     16.33 o 
   6   5   5      477.65      454.23     28.11 o 
   7   5   5       14.93       20.74     18.62 o 
   8   5   5      194.44      220.66     27.79 o 
   9   5   5       24.37       40.52     23.38 o 
  10   5   5      135.29      123.95     29.18 o 
  11   5   5        3.35        3.01     27.94 o 
 -12   6   5       19.35        8.95     22.14 o 
 -11   6   5        4.97       -8.97     19.74 o 
 -10   6   5      246.31      265.10     26.13 o 
  -9   6   5      879.12      869.24     44.77 o 
  -8   6   5      578.47      594.49     25.56 o 
  -7   6   5       87.95       84.21     16.15 o 
  -6   6   5      245.10      287.35     18.28 o 
  -5   6   5       54.05       48.11     11.12 o 
  -4   6   5      353.01      331.50     16.96 o 
  -3   6   5    10844.27    11027.83    114.42 o 
  -2   6   5     8036.88     8439.67     89.86 o 
  -1   6   5     2576.40     2874.10     47.13 o 
   0   6   5    27129.80    26975.27    242.37 o 
   1   6   5      319.47      321.61     12.12 o 
   2   6   5       46.38       54.62      8.26 o 
   3   6   5      621.40      667.19     18.53 o 
   4   6   5     1811.62     1705.26     34.51 o 
   5   6   5      944.50      940.56     27.88 o 
   6   6   5      962.70      912.42     36.56 o 
   7   6   5      437.70      437.06     30.48 o 
   8   6   5        1.29       10.74     19.64 o 
   9   6   5      145.16      110.55     26.45 o 
  10   6   5      291.39      279.55     34.57 o 
  11   6   5       27.94       -8.13     28.16 o 
 -12   7   5       31.74       34.44     25.19 o 
 -11   7   5       21.47       46.91     22.03 o 
 -10   7   5       83.61       78.90     20.81 o 
  -9   7   5      636.62      677.96     32.36 o 
  -8   7   5      270.49      236.09     22.41 o 
  -7   7   5        0.61       15.18     14.29 o 
  -6   7   5       96.24       90.29     13.82 o 
  -5   7   5    15293.07    15174.48    162.35 o 
  -4   7   5     9719.62     9152.39    131.44 o 
  -3   7   5       85.36       65.92      9.73 o 
  -2   7   5     5208.55     5137.47     73.51 o 
  -1   7   5        0.52        9.01      9.37 o 
   0   7   5    12350.84    12604.95    122.06 o 
   1   7   5     1518.18     1427.61     28.03 o 
   2   7   5     2024.35     2124.73     31.95 o 
   3   7   5      393.18      350.54     15.10 o 
   4   7   5      690.11      707.42     33.12 o 
   5   7   5       83.51       63.28     14.30 o 
   6   7   5     2225.52     2232.55    113.57 o 
   7   7   5      780.56      903.39     39.36 o 
   8   7   5        6.96        1.78     25.19 o 
   9   7   5      291.08      219.46     33.47 o 
  10   7   5       32.88       41.50     40.76 o 
  11   7   5        0.32      -32.63     36.44 o 
 -12   8   5        2.56        3.53     25.87 o 
 -11   8   5       15.75       32.04     24.73 o 
 -10   8   5       47.64       60.42     23.36 o 
  -9   8   5      191.15      273.74     28.49 o 
  -8   8   5      467.11      458.45     27.43 o 
  -7   8   5     1640.65     1578.81     40.50 o 
  -6   8   5      130.42      152.82     16.15 o 
  -5   8   5        3.43       12.43     10.99 o 
  -4   8   5     9685.85     9339.14    104.77 o 
  -3   8   5     3899.94     3895.10     52.82 o 
  -2   8   5     2213.23     2155.92     52.24 o 
  -1   8   5      326.01      266.29     36.50 o 
   0   8   5      579.09      600.98     20.03 o 
   1   8   5     1304.47     1222.99     23.22 o 
   2   8   5      497.71      518.63     17.48 o 
   3   8   5      420.62      437.92     17.15 o 
   4   8   5       77.82       58.09     11.77 o 
   5   8   5     5325.34     5348.21     73.52 o 
   6   8   5      588.76      651.25     51.25 o 
   7   8   5        5.15       -0.87     19.11 o 
   8   8   5        5.24      -15.97     22.96 o 
   9   8   5      121.52      100.37     28.01 o 
  10   8   5       68.30       59.24     28.10 o 
  11   8   5       19.74      -17.64     39.92 o 
 -12   9   5       14.40       35.02     27.43 o 
 -11   9   5       23.48        6.70     24.51 o 
 -10   9   5      666.80      650.85     40.05 o 
  -9   9   5      171.50      147.69     25.78 o 
  -8   9   5      145.49      140.92     23.31 o 
  -7   9   5      695.11      653.33     35.30 o 
  -6   9   5     1456.12     1396.49     39.64 o 
  -5   9   5     2027.68     2195.08     54.80 o 
  -4   9   5      237.09      267.32     24.11 o 
  -3   9   5      666.12      695.68     37.62 o 
  -2   9   5      455.94      426.62     22.57 o 
  -1   9   5       57.40       39.35     13.65 o 
   0   9   5      104.24      110.91     12.16 o 
   1   9   5     4840.84     4857.31     62.57 o 
   2   9   5      476.84      476.97     25.22 o 
   3   9   5     2704.32     2731.93     41.04 o 
   4   9   5      239.12      255.02     16.73 o 
   5   9   5      794.22      775.86     28.00 o 
   6   9   5        7.66       35.32     18.21 o 
   7   9   5      560.70      591.74     35.11 o 
   8   9   5       34.12       37.63     22.50 o 
   9   9   5       11.38      -11.45     23.95 o 
  10   9   5       28.66       27.49     27.55 o 
 -12  10   5       31.29       53.15     31.33 o 
 -11  10   5       18.21       37.90     26.13 o 
 -10  10   5        7.39       13.21     24.01 o 
  -9  10   5      153.11       91.39     24.19 o 
  -8  10   5        1.63        5.14     19.44 o 
  -7  10   5      259.14      259.75     24.73 o 
  -6  10   5     1149.86     1227.87     38.60 o 
  -5  10   5      167.86      210.40     21.18 o 
  -4  10   5     5161.55     4991.50     96.02 o 
  -3  10   5      168.47      184.35     26.19 o 
  -2  10   5     3180.68     3002.24     57.49 o 
  -1  10   5     2224.48     2321.36     49.07 o 
   0  10   5     4643.83     4751.25     86.26 o 
   1  10   5      100.76      101.52     13.31 o 
   2  10   5      746.90      712.06     26.94 o 
   3  10   5      774.34      876.01     38.35 o 
   4  10   5      941.39      953.96     34.08 o 
   5  10   5      803.53      789.81     32.50 o 
   6  10   5      912.40      926.99     43.47 o 
   7  10   5       77.89       70.80     21.88 o 
   8  10   5        0.47        2.10     23.24 o 
   9  10   5        0.09        1.95     23.61 o 
  10  10   5       31.09       61.96     38.12 o 
 -11  11   5       22.52       32.52     27.02 o 
 -10  11   5      100.97       43.50     26.15 o 
  -9  11   5      242.04      299.71     32.57 o 
  -8  11   5       34.20       -1.87     21.64 o 
  -7  11   5      555.96      589.49     32.50 o 
  -6  11   5       16.67       11.93     16.17 o 
  -5  11   5     3717.98     3664.65     82.49 o 
  -4  11   5       29.07       37.40     16.20 o 
  -3  11   5       67.12       72.07     17.41 o 
  -2  11   5     3706.42     3747.45     87.60 o 
  -1  11   5       20.65       23.89     14.82 o 
   0  11   5       18.55       -0.70     16.42 o 
   1  11   5     4001.43     4073.11     69.73 o 
   2  11   5     3984.85     3978.92     59.06 o 
   3  11   5      159.31      195.67     18.13 o 
   4  11   5       48.01       28.30     14.36 o 
   5  11   5       77.37       66.01     20.56 o 
   6  11   5      536.49      585.59     37.63 o 
   7  11   5        0.77       52.23     26.10 o 
   8  11   5      238.21      233.44     41.57 o 
   9  11   5        3.10       15.31     28.56 o 
  10  11   5       24.39        9.78     79.35 o 
 -11  12   5        2.43       26.28     28.83 o 
 -10  12   5        0.50       -3.76     24.48 o 
  -9  12   5      108.34      111.39     39.45 o 
  -8  12   5      433.92      393.96     33.92 o 
  -7  12   5      317.59      316.55     31.38 o 
  -6  12   5       19.08       -5.22     16.19 o 
  -5  12   5      107.34      164.81     20.89 o 
  -4  12   5     1005.07      978.78     37.93 o 
  -3  12   5      591.96      488.29     28.54 o 
  -2  12   5     5547.29     5537.85     88.53 o 
  -1  12   5      727.47      860.22     34.00 o 
   0  12   5     2616.57     2448.97     72.71 o 
   1  12   5      354.53      361.23     29.85 o 
   2  12   5      148.04      162.92     20.08 o 
   3  12   5     1047.69     1049.87     31.96 o 
   4  12   5      186.58      192.70     19.61 o 
   5  12   5     1379.74     1465.60     44.62 o 
   6  12   5       52.26       61.41     25.86 o 
   7  12   5        4.47       58.49     27.54 o 
   8  12   5       13.00      -19.31     32.03 o 
   9  12   5       50.95       31.98     42.01 o 
 -11  13   5       10.89       10.33     28.95 o 
 -10  13   5       54.33       18.42     51.50 o 
  -9  13   5        8.55       15.39     25.09 o 
  -8  13   5       38.72       51.72     23.95 o 
  -7  13   5       86.87       70.75     27.49 o 
  -6  13   5     1438.58     1405.74     53.77 o 
  -5  13   5      105.77       72.75     20.20 o 
  -4  13   5       69.17       59.03     19.10 o 
  -3  13   5      731.42      714.54     35.82 o 
  -2  13   5       75.13       68.43     24.94 o 
  -1  13   5      331.40      269.30     30.77 o 
   0  13   5      709.73      768.14     39.08 o 
   1  13   5       20.07       26.05     18.21 o 
   2  13   5     2710.79     2567.82     56.81 o 
   3  13   5     1759.70     1903.68     49.73 o 
   4  13   5      543.52      535.67     33.38 o 
   5  13   5      170.36      154.81     35.04 o 
   6  13   5        2.47      -17.35     23.63 o 
   7  13   5       36.71      -16.80     31.90 o 
   8  13   5      174.97      243.88     48.54 o 
   9  13   5       12.09       11.78     41.30 o 
 -10  14   5       52.00       81.91     31.52 o 
  -9  14   5       13.34        0.55     25.88 o 
  -8  14   5      122.44      109.20     28.23 o 
  -7  14   5       43.51       37.69     21.20 o 
  -6  14   5      547.41      588.21     33.32 o 
  -5  14   5       40.84       42.68     20.71 o 
  -4  14   5      341.77      372.43     32.97 o 
  -3  14   5       67.34       77.83     20.78 o 
  -2  14   5     2509.86     2495.17     59.00 o 
  -1  14   5        4.83       13.21     19.72 o 
   0  14   5       28.89       32.21     21.00 o 
   1  14   5       83.41      119.93     21.43 o 
   2  14   5       51.90       23.60     17.82 o 
   3  14   5        9.38       36.47     19.18 o 
   4  14   5      504.05      539.31     62.52 o 
   5  14   5       22.76      -10.63     21.25 o 
   6  14   5       69.62       61.78     35.44 o 
   7  14   5       11.62      -36.58     36.58 o 
   8  14   5        6.95      -18.57     38.11 o 
   9  14   5        4.87       30.47     42.52 o 
 -10  15   5       44.46       30.78     34.14 o 
  -9  15   5       31.61        4.19     25.91 o 
  -8  15   5       36.93       19.35     25.35 o 
  -7  15   5      244.22      308.95     34.19 o 
  -6  15   5      140.03      176.50     25.24 o 
  -5  15   5        7.70      -17.19     17.81 o 
  -4  15   5      123.01      142.46     22.41 o 
  -3  15   5      119.65      122.14     22.73 o 
  -2  15   5      608.24      568.16     33.52 o 
  -1  15   5       61.77       96.94     25.27 o 
   0  15   5      115.50      144.56     27.63 o 
   1  15   5      358.85      372.56     35.31 o 
   2  15   5     1715.72     1674.38     49.36 o 
   3  15   5       89.07       80.03     22.36 o 
   4  15   5        6.39       10.80     24.96 o 
   5  15   5        0.03      -26.84     26.84 o 
   6  15   5        9.86       38.87     54.47 o 
   7  15   5       35.96       80.69     57.70 o 
   8  15   5      112.18      223.92     61.46 o 
  -9  16   5       60.00        2.22     28.68 o 
  -8  16   5       18.15       -6.95     24.63 o 
  -7  16   5       55.75       50.22     25.70 o 
  -6  16   5       86.42      119.72     25.04 o 
  -5  16   5       75.56       80.69     22.45 o 
  -4  16   5       18.95        4.35     18.64 o 
  -3  16   5       20.41        2.53     20.19 o 
  -2  16   5     3425.81     3459.64    131.10 o 
  -1  16   5      182.76      212.76     31.18 o 
   0  16   5      289.15      310.98     44.63 o 
   1  16   5      210.54      223.65     26.43 o 
   2  16   5      474.46      491.35     33.33 o 
   3  16   5        0.34        5.41     24.45 o 
   4  16   5        0.35       -4.57     42.36 o 
   5  16   5       47.85      100.87     48.01 o 
  -9  17   5       45.05        3.93     31.28 o 
  -8  17   5        0.36       13.76     28.69 o 
  -7  17   5      200.46      217.36     36.70 o 
  -6  17   5      228.05      302.07     40.38 o 
  -5  17   5      178.82      264.13     32.21 o 
  -4  17   5        1.15       -6.62     35.73 o 
  -3  17   5      212.97      257.65     34.93 o 
  -2  17   5       89.64       38.56     27.68 o 
  -1  17   5       10.69      -21.96     26.87 o 
   0  17   5       41.33       40.56     40.40 o 
   1  17   5      389.21      491.76     42.88 o 
   2  17   5       89.25       21.43     29.64 o 
   3  17   5        1.32      -10.93     30.60 o 
   4  17   5       92.81       57.96     50.16 o 
   5  17   5        0.31      -30.26     38.33 o 
  -8  18   5       33.55       68.69     41.34 o 
  -7  18   5       62.35       53.53     36.23 o 
  -6  18   5       18.99      -11.48     27.95 o 
  -5  18   5        9.38       51.44     29.83 o 
  -4  18   5       62.78       60.60     30.36 o 
  -3  18   5       35.58       17.39     27.60 o 
  -2  18   5      197.20      172.67     74.37 o 
  -1  18   5       18.93       11.62     32.25 o 
   0  18   5       19.15       35.05     33.08 o 
   1  18   5       72.75       27.49     49.09 o 
   2  18   5       16.72       -5.93     41.29 o 
   3  18   5       68.40       76.86     39.94 o 
   4  18   5      158.27       68.72     54.87 o 
   5  18   5      206.39      125.08     54.20 o 
  -7  19   5        8.80       -7.84     31.10 o 
  -6  19   5        0.24       19.18     30.46 o 
  -5  19   5      379.23      337.07     41.49 o 
  -4  19   5       69.42       53.60     30.95 o 
  -3  19   5      169.81      136.90     33.43 o 
  -2  19   5       73.92        0.49     34.90 o 
  -1  19   5       18.37       -1.24     33.71 o 
   0  19   5       48.08       60.81     39.29 o 
   1  19   5       29.25       69.78     37.93 o 
   2  19   5      121.47       50.27    103.96 o 
   3  19   5       63.29       78.29     38.08 o 
   4  19   5        0.64       -4.84     56.89 o 
   5  19   5        3.07      -45.59     45.59 o 
  -6  20   5        1.90      -13.08     31.58 o 
  -5  20   5        0.20        7.39     30.03 o 
  -4  20   5        2.43       -9.12     29.41 o 
  -3  20   5       63.22       93.37     84.46 o 
  -2  20   5      116.75      176.75     46.30 o 
  -1  20   5       66.07       46.71     36.80 o 
   0  20   5       24.21       33.74     38.29 o 
   1  20   5       91.80      133.78     42.46 o 
   2  20   5        0.40       29.09     35.23 o 
   3  20   5       35.69       20.18     82.11 o 
   4  20   5       13.19       10.89     61.86 o 
   5  20   5      116.20      -24.48     55.14 o 
  -5  21   5       27.34        1.96     39.16 o 
  -4  21   5      113.12      104.27     45.69 o 
  -3  21   5      106.33      111.73     43.21 o 
  -2  21   5       14.44       39.36     41.45 o 
  -1  21   5        0.15      -22.24     36.77 o 
   0  21   5       66.84       73.59     41.17 o 
   1  21   5      262.30      285.81     52.45 o 
   2  21   5        0.86       25.60     38.37 o 
   3  21   5       12.77       18.29     41.83 o 
   4  21   5        3.06      -55.14     55.14 o 
  -4  22   5        0.18       -6.58     39.88 o 
  -3  22   5        1.81        0.55     42.16 o 
  -2  22   5       57.01      -39.25     39.25 o 
  -1  22   5        3.64      -14.33     40.49 o 
   0  22   5       16.79       40.79     45.07 o 
   1  22   5        2.43      -15.40     48.08 o 
   2  22   5        2.66      -40.40     40.40 o 
 -12   0   6       60.10       88.88     31.09 o 
 -10   0   6      413.09      362.61     52.60 o 
  -8   0   6     9000.44     9531.59    148.22 o 
  -6   0   6     2025.11     2040.52     56.81 o 
  -4   0   6     4877.42     4970.68    108.62 o 
  -2   0   6     2150.05     2192.47     41.66 o 
   0   0   6     2936.96     3173.81     59.16 o 
   2   0   6       28.99       22.32     15.38 o 
   4   0   6      464.84      501.25     35.16 o 
   6   0   6       30.87       40.30     24.52 o 
   8   0   6        0.21        8.75     29.13 o 
  10   0   6        6.41       -6.45     32.77 o 
 -13   1   6       75.96       97.20     27.54 o 
 -12   1   6      119.34      144.47     25.57 o 
 -11   1   6        7.46       30.23     18.38 o 
 -10   1   6       63.11       54.14     16.93 o 
  -9   1   6       56.06       52.68     14.99 o 
  -8   1   6      103.46      113.77     16.25 o 
  -7   1   6       12.35        4.91     11.14 o 
  -6   1   6       12.35       11.92     12.20 o 
  -5   1   6     2130.44     1993.22     29.68 o 
  -4   1   6     1350.45     1322.04     23.78 o 
  -3   1   6      296.19      294.97     18.90 o 
  -2   1   6      158.52      186.79     10.57 o 
  -1   1   6      524.27      541.39     13.97 o 
   0   1   6     5929.45     5692.60     55.37 o 
   1   1   6      290.11      276.80     15.31 o 
   2   1   6    22851.60    22083.26    234.89 o 
   3   1   6     1220.92     1134.71     31.71 o 
   4   1   6      521.74      481.62     24.14 o 
   5   1   6      768.87      819.04     32.14 o 
   6   1   6     1338.04     1341.93     54.32 o 
   7   1   6      119.49      143.43     23.48 o 
   8   1   6     1425.57     1552.30     52.98 o 
   9   1   6        0.13        2.47     22.15 o 
  10   1   6        4.35       14.76     24.95 o 
  11   1   6        5.36       38.65     29.73 o 
 -13   2   6        1.00       -1.40     24.73 o 
 -12   2   6        3.40       15.71     21.04 o 
 -11   2   6       56.97      105.96     27.74 o 
 -10   2   6      183.67      243.88     25.19 o 
  -9   2   6      165.16      179.97     18.46 o 
  -8   2   6     1572.88     1724.50     56.08 o 
  -7   2   6      477.83      499.15     21.30 o 
  -6   2   6     5310.41     5170.30     63.16 o 
  -5   2   6      338.03      295.42     13.25 o 
  -4   2   6     1246.00     1181.86     22.17 o 
  -3   2   6    15291.89    15592.21    137.29 o 
  -2   2   6    77514.06    75387.79    651.35 o 
  -1   2   6      958.22      935.19     16.34 o 
   0   2   6     4552.02     4839.58     48.99 o 
   1   2   6      137.74      142.58     10.86 o 
   2   2   6    14249.28    13866.80    156.53 o 
   3   2   6     2503.07     2348.72     67.69 o 
   4   2   6     3777.42     3756.85     76.33 o 
   5   2   6     3025.10     2957.50     58.94 o 
   6   2   6      536.80      522.78     40.22 o 
   7   2   6       12.43       53.30     20.13 o 
   8   2   6       40.74       19.83     21.70 o 
   9   2   6       25.07        6.96     22.48 o 
  10   2   6       12.72       12.36     25.05 o 
  11   2   6        9.79       32.90     30.50 o 
 -13   3   6        5.12      -11.73     24.51 o 
 -12   3   6       98.61       95.63     24.46 o 
 -11   3   6      151.24      133.18     24.11 o 
 -10   3   6      124.17      101.93     31.86 o 
  -9   3   6       56.40       46.38     15.64 o 
  -8   3   6      138.74      124.06     18.54 o 
  -7   3   6      768.98      780.24     25.29 o 
  -6   3   6       77.47       90.44     12.54 o 
  -5   3   6     6598.43     6219.40     65.72 o 
  -4   3   6     2465.14     2389.07     32.48 o 
  -3   3   6      371.81      368.12     18.47 o 
  -2   3   6        6.72        3.48      5.79 o 
  -1   3   6     5185.70     5143.38     56.68 o 
   0   3   6      859.43      809.52     17.96 o 
   1   3   6      405.21      420.01     15.17 o 
   2   3   6     9653.91     9868.46    126.79 o 
   3   3   6     2701.84     2545.88     37.99 o 
   4   3   6      125.04      121.20     16.31 o 
   5   3   6        1.98        3.40     14.59 o 
   6   3   6      173.31      161.69     21.67 o 
   7   3   6     1554.16     1464.77     65.35 o 
   8   3   6      457.89      601.54     50.07 o 
   9   3   6      128.26      158.99     28.97 o 
  10   3   6        0.44      -24.40     24.40 o 
  11   3   6       11.80        3.58     30.24 o 
 -13   4   6        1.72        8.16     21.91 o 
 -12   4   6       46.42       47.38     22.89 o 
 -11   4   6        1.95       -3.61     19.05 o 
 -10   4   6       82.54       83.00     21.07 o 
  -9   4   6        1.18       -1.88     15.73 o 
  -8   4   6     1075.44     1041.19     34.67 o 
  -7   4   6      137.81      159.68     15.34 o 
  -6   4   6      376.86      391.70     30.57 o 
  -5   4   6      157.10      164.32     11.65 o 
  -4   4   6      959.40      879.71     19.09 o 
  -3   4   6     2769.27     2836.46     31.56 o 
  -2   4   6      325.29      332.07     11.62 o 
  -1   4   6    17527.84    17154.81    168.01 o 
   0   4   6     4986.87     5183.68     53.43 o 
   1   4   6      533.40      563.25     14.73 o 
   2   4   6      281.64      326.87     14.65 o 
   3   4   6        4.15       14.49      8.33 o 
   4   4   6        7.23        6.47     13.25 o 
   5   4   6     2440.72     2382.43     53.24 o 
   6   4   6      900.42      845.17     40.13 o 
   7   4   6       36.52       30.53     20.37 o 
   8   4   6       15.96       13.12     20.93 o 
   9   4   6      264.06      300.66     32.91 o 
  10   4   6       27.69       74.73     29.12 o 
  11   4   6       62.91       73.98     33.21 o 
 -12   5   6        0.75      -14.64     19.54 o 
 -11   5   6       53.34       45.33     23.25 o 
 -10   5   6      753.79      778.13     33.21 o 
  -9   5   6      296.92      369.87     29.40 o 
  -8   5   6      155.48      152.25     22.58 o 
  -7   5   6      722.80      782.21     27.50 o 
  -6   5   6     2922.86     2960.21     43.59 o 
  -5   5   6    19648.19    19078.85    149.23 o 
  -4   5   6       85.66       90.88     10.52 o 
  -3   5   6       20.29       35.01      7.56 o 
  -2   5   6      290.43      315.69     11.16 o 
  -1   5   6     1282.20     1416.15     23.66 o 
   0   5   6      201.18      210.24     13.29 o 
   1   5   6     8677.49     8701.82    110.24 o 
   2   5   6     5014.97     4760.29     52.29 o 
   3   5   6      256.80      252.64     21.95 o 
   4   5   6       11.32       10.61     13.74 o 
   5   5   6      890.74      859.21     33.60 o 
   6   5   6     1374.79     1351.88     43.61 o 
   7   5   6        7.44       -5.36     18.88 o 
   8   5   6      656.17      629.49     37.98 o 
   9   5   6       74.89       43.72     25.63 o 
  10   5   6        3.62       16.65     27.00 o 
  11   5   6        8.95       -3.60     29.61 o 
 -12   6   6        0.39        4.82     22.53 o 
 -11   6   6        0.07        0.70     20.14 o 
 -10   6   6       12.62       -5.41     17.96 o 
  -9   6   6      462.10      464.50     25.46 o 
  -8   6   6       80.13       52.73     15.35 o 
  -7   6   6      279.30      349.19     24.86 o 
  -6   6   6     1063.41     1096.77     30.12 o 
  -5   6   6     4225.40     4136.54     63.41 o 
  -4   6   6     2472.22     2275.86     53.18 o 
  -3   6   6     5688.46     4749.70     68.57 o 
  -2   6   6     4622.95     4417.11     53.22 o 
  -1   6   6      440.71      474.14     13.89 o 
   0   6   6     8056.54     8172.32     78.73 o 
   1   6   6     2378.93     2466.04     33.80 o 
   2   6   6      665.03      680.23     17.99 o 
   3   6   6     1471.89     1366.04     29.93 o 
   4   6   6     5098.03     5169.78     80.22 o 
   5   6   6     3108.12     3181.76     63.23 o 
   6   6   6      237.54      282.60     26.22 o 
   7   6   6      123.19       66.10     21.15 o 
   8   6   6      221.71      218.79     28.71 o 
   9   6   6       73.34       75.78     26.58 o 
  10   6   6       74.04      104.10     29.88 o 
 -12   7   6        0.09        3.69     25.55 o 
 -11   7   6      135.19      181.94     29.65 o 
 -10   7   6       17.36       38.77     22.34 o 
  -9   7   6       16.78        4.83     17.33 o 
  -8   7   6        0.90      -10.27     14.89 o 
  -7   7   6        0.73       -4.32     12.64 o 
  -6   7   6      184.45      210.06     18.46 o 
  -5   7   6     3912.65     3906.57     55.58 o 
  -4   7   6     1281.21     1259.25     36.06 o 
  -3   7   6     1277.55     1267.59     32.57 o 
  -2   7   6      217.10      231.78     22.09 o 
  -1   7   6     1698.51     1698.17     30.73 o 
   0   7   6    15449.05    15980.27    152.47 o 
   1   7   6      159.56      182.55     18.63 o 
   2   7   6     2112.86     2040.32     31.77 o 
   3   7   6       52.60       47.87     12.99 o 
   4   7   6      120.16      117.78     14.72 o 
   5   7   6      149.10      131.75     20.18 o 
   6   7   6      856.93      784.50     38.15 o 
   7   7   6      135.57      171.50     28.63 o 
   8   7   6        6.62      -14.31     21.23 o 
   9   7   6       28.57       15.03     24.68 o 
  10   7   6       32.25       13.61     26.92 o 
 -12   8   6        0.94      -16.67     26.10 o 
 -11   8   6       78.96       75.96     27.16 o 
 -10   8   6       85.71      135.49     27.08 o 
  -9   8   6        0.35       -2.98     20.75 o 
  -8   8   6      136.33      123.77     22.48 o 
  -7   8   6      508.65      569.85     29.43 o 
  -6   8   6      203.13      232.01     28.38 o 
  -5   8   6     2597.67     2700.49     89.48 o 
  -4   8   6     2442.96     2343.00     59.29 o 
  -3   8   6       19.66       15.10     13.03 o 
  -2   8   6      879.72      826.17     41.51 o 
  -1   8   6    14319.41    13657.59    181.48 o 
   0   8   6        1.48       -2.13      9.19 o 
   1   8   6      198.86      243.85     14.60 o 
   2   8   6     1626.07     1670.84     29.73 o 
   3   8   6      514.12      501.60     21.01 o 
   4   8   6     1030.01      988.82     29.22 o 
   5   8   6     3569.84     3514.53     67.38 o 
   6   8   6      425.52      415.02     29.22 o 
   7   8   6        2.72       -2.44     18.33 o 
   8   8   6       35.39        4.26     22.70 o 
   9   8   6       97.55      113.76     29.13 o 
  10   8   6       82.57      136.65     32.17 o 
 -12   9   6       57.06       23.32     28.48 o 
 -11   9   6        2.95       31.69     26.11 o 
 -10   9   6      490.07      614.13     40.48 o 
  -9   9   6       33.81       14.16     33.49 o 
  -8   9   6       54.26       79.14     22.21 o 
  -7   9   6      193.18      228.11     23.39 o 
  -6   9   6     1352.76     1413.29     71.64 o 
  -5   9   6     2938.15     2769.81     54.01 o 
  -4   9   6      696.82      762.27     31.07 o 
  -3   9   6     4828.09     4785.94     90.16 o 
  -2   9   6       18.43       22.01     12.95 o 
  -1   9   6      160.14      124.05     18.87 o 
   0   9   6     6125.36     6027.24     98.92 o 
   1   9   6     7570.93     7672.77     88.61 o 
   2   9   6      460.73      493.44     20.36 o 
   3   9   6       48.93       62.76     15.49 o 
   4   9   6       65.96       51.30     16.51 o 
   5   9   6      502.52      529.82     29.60 o 
   6   9   6      327.33      421.47     29.53 o 
   7   9   6      296.87      266.80     27.70 o 
   8   9   6       77.52       28.58     22.61 o 
   9   9   6       38.68       24.42     25.69 o 
  10   9   6        0.05       44.06     30.53 o 
 -12  10   6        0.00      -14.34     32.73 o 
 -11  10   6        2.56        2.87     26.20 o 
 -10  10   6      287.97      304.05     33.89 o 
  -9  10   6      116.38      123.33     26.33 o 
  -8  10   6      337.65      299.65     29.49 o 
  -7  10   6      165.50      133.07     23.08 o 
  -6  10   6      141.73      129.98     21.35 o 
  -5  10   6     4071.18     4107.74     85.98 o 
  -4  10   6       43.44       24.74     15.82 o 
  -3  10   6     1175.40     1108.15     55.60 o 
  -2  10   6     4131.73     4174.92     70.83 o 
  -1  10   6     1865.43     1871.98     73.36 o 
   0  10   6     4071.20     4015.06     78.14 o 
   1  10   6      295.29      350.25     22.79 o 
   2  10   6      623.87      655.16     24.08 o 
   3  10   6      461.42      467.58     25.32 o 
   4  10   6     3675.20     3676.60     88.87 o 
   5  10   6     1100.09     1055.15     46.37 o 
   6  10   6       51.76       26.12     22.53 o 
   7  10   6       95.48       83.90     27.09 o 
   8  10   6      237.76      165.47     33.33 o 
   9  10   6        1.09      -27.40     27.40 o 
  10  10   6       44.86       58.42     33.34 o 
 -11  11   6      115.91      152.58     32.54 o 
 -10  11   6       21.49       26.77     25.49 o 
  -9  11   6       10.65        3.87     22.28 o 
  -8  11   6        5.32        7.31     21.69 o 
  -7  11   6      893.03      911.75     41.61 o 
  -6  11   6      442.38      389.46     27.51 o 
  -5  11   6        0.85        3.67     15.35 o 
  -4  11   6        0.39        0.07     15.43 o 
  -3  11   6      248.68      248.27     22.89 o 
  -2  11   6       50.53       31.83     23.47 o 
  -1  11   6      501.96      517.14     31.29 o 
   0  11   6     4948.12     4753.39    111.37 o 
   1  11   6     2234.78     2035.76     48.11 o 
   2  11   6     1275.19     1396.53     40.26 o 
   3  11   6      933.16      968.40     34.73 o 
   4  11   6      174.65      145.93     30.93 o 
   5  11   6      141.49      141.55     25.79 o 
   6  11   6       12.77       -1.49     22.28 o 
   7  11   6      153.69      110.27     29.28 o 
   8  11   6      180.00      204.66     35.05 o 
   9  11   6       38.66       22.40     30.90 o 
 -11  12   6        6.35      -18.09     27.35 o 
 -10  12   6       84.21      138.43     29.49 o 
  -9  12   6        4.42       29.69     28.71 o 
  -8  12   6      350.98      387.56     34.03 o 
  -7  12   6      840.04      837.51     40.49 o 
  -6  12   6       14.58       31.64     18.12 o 
  -5  12   6     1334.33     1437.14     42.93 o 
  -4  12   6      194.89      229.80     33.54 o 
  -3  12   6     3178.87     3105.93     67.39 o 
  -2  12   6       35.58       60.80     17.58 o 
  -1  12   6     2018.30     2134.82     58.88 o 
   0  12   6      178.33      197.11     24.97 o 
   1  12   6      200.05      207.29     22.04 o 
   2  12   6      102.05       99.65     19.25 o 
   3  12   6      988.66     1106.89     56.80 o 
   4  12   6        9.48        1.98     16.60 o 
   5  12   6       26.82       28.16     22.41 o 
   6  12   6        6.83        3.27     25.51 o 
   7  12   6        2.30       11.95     27.06 o 
   8  12   6       19.71       15.38     28.76 o 
   9  12   6        3.59       -6.37     38.97 o 
 -11  13   6       10.79       44.42     37.08 o 
 -10  13   6       22.51       61.96     28.91 o 
  -9  13   6       11.87       13.47     24.88 o 
  -8  13   6      396.87      361.83     35.19 o 
  -7  13   6      150.20       94.74     22.12 o 
  -6  13   6      764.24      808.68     37.19 o 
  -5  13   6      491.66      472.47     29.84 o 
  -4  13   6      161.30      187.61     23.98 o 
  -3  13   6     2582.33     2573.42     59.66 o 
  -2  13   6        4.44       26.20     17.70 o 
  -1  13   6      159.22      159.92     25.61 o 
   0  13   6     1155.57     1139.32     65.64 o 
   1  13   6      885.27      838.82     35.08 o 
   2  13   6       38.07       43.97     17.81 o 
   3  13   6        6.99        8.75     23.39 o 
   4  13   6        7.50      -26.81     30.41 o 
   5  13   6        0.67      -20.38     38.33 o 
   6  13   6       94.39      137.88     34.51 o 
   7  13   6      280.63      312.92     37.79 o 
   8  13   6        4.13      -17.81     36.44 o 
   9  13   6        0.83      -13.04     45.08 o 
 -10  14   6        0.16       18.56     28.45 o 
  -9  14   6        0.32      -23.01     23.01 o 
  -8  14   6        0.17      -11.33     23.49 o 
  -7  14   6      342.12      364.44     35.67 o 
  -6  14   6       18.52       19.74     19.43 o 
  -5  14   6        0.63      -14.04     17.19 o 
  -4  14   6      145.08      116.57     22.80 o 
  -3  14   6     3303.14     3086.79     93.12 o 
  -2  14   6      435.19      447.55     31.33 o 
  -1  14   6      525.35      534.31     36.71 o 
   0  14   6       11.01       18.28     22.70 o 
   1  14   6      195.26      193.29     23.78 o 
   2  14   6       96.28       56.62     20.28 o 
   3  14   6      118.76       96.59     27.14 o 
   4  14   6       15.83       11.21     26.07 o 
   5  14   6       64.09       21.17     30.87 o 
   6  14   6       52.24      -23.52     34.64 o 
   7  14   6       34.12       96.83     66.03 o 
   8  14   6       36.47       24.86     41.62 o 
 -10  15   6        5.57        5.12     28.03 o 
  -9  15   6        9.17        8.37     26.23 o 
  -8  15   6       79.47       60.82     27.54 o 
  -7  15   6      840.70      896.32     42.91 o 
  -6  15   6       71.61       52.40     22.20 o 
  -5  15   6      257.42      243.99     27.38 o 
  -4  15   6      501.98      501.15     38.03 o 
  -3  15   6       41.80       42.79     20.36 o 
  -2  15   6       22.91        2.94     18.96 o 
  -1  15   6      104.16      102.11     25.58 o 
   0  15   6       60.83       58.40     21.40 o 
   1  15   6       67.06       32.89     20.47 o 
   2  15   6       10.08       16.03     20.47 o 
   3  15   6      790.47      812.94     46.85 o 
   4  15   6       22.07       25.96     23.32 o 
   5  15   6       49.03       72.39     35.06 o 
   6  15   6        0.40      -22.59     49.49 o 
   7  15   6      373.09      362.73     84.33 o 
   8  15   6       47.31       38.33     65.90 o 
  -9  16   6        2.70      -27.60     27.60 o 
  -8  16   6        0.36        5.00     26.93 o 
  -7  16   6      143.64      170.22     31.90 o 
  -6  16   6       28.35       -5.55     21.62 o 
  -5  16   6       60.28       57.39     23.48 o 
  -4  16   6        0.62       10.72     23.33 o 
  -3  16   6      620.33      604.83     36.32 o 
  -2  16   6       84.92       82.07     27.93 o 
  -1  16   6       28.62       27.69     25.02 o 
   0  16   6        4.00        2.32     19.33 o 
   1  16   6      152.35      123.89     28.85 o 
   2  16   6      146.84      161.63     28.70 o 
   3  16   6      800.03      952.07     50.71 o 
   4  16   6      258.66      230.81     68.59 o 
   5  16   6        1.26       -4.44     50.43 o 
  -9  17   6       11.65      -37.89     37.89 o 
  -8  17   6        4.63        6.89     29.03 o 
  -7  17   6        0.16       12.13     24.26 o 
  -6  17   6      160.68      177.75     30.31 o 
  -5  17   6      496.37      541.94     36.13 o 
  -4  17   6      189.05      142.01     28.10 o 
  -3  17   6      549.06      526.34     37.41 o 
  -2  17   6       69.20       66.40     27.50 o 
  -1  17   6      103.93       94.50     28.72 o 
   0  17   6       55.12       92.16     23.46 o 
   1  17   6      183.65      128.31     25.86 o 
   2  17   6      107.38       44.76     27.75 o 
   3  17   6        8.57       31.07     50.57 o 
   4  17   6       34.72       41.02     49.76 o 
  -8  18   6       15.32      -17.14     33.14 o 
  -7  18   6       25.10       18.83     37.63 o 
  -6  18   6       22.69       21.36     28.66 o 
  -5  18   6       32.09       41.25     30.07 o 
  -4  18   6       27.09       -9.04     27.32 o 
  -3  18   6      393.96      436.12     44.78 o 
  -2  18   6       18.83       -0.59     31.59 o 
  -1  18   6       12.37        7.16     32.07 o 
   0  18   6      188.86      214.96     33.51 o 
   1  18   6       54.18       40.02     33.17 o 
   2  18   6      113.45       98.15     36.97 o 
   3  18   6       19.05        2.56     52.45 o 
   4  18   6      163.66      168.65     57.56 o 
  -7  19   6       14.78       -5.98     32.21 o 
  -6  19   6       10.41      -28.94     28.94 o 
  -5  19   6       81.54       52.61     31.40 o 
  -4  19   6      343.85      423.41     57.15 o 
  -3  19   6       17.16       17.08     28.52 o 
  -2  19   6       21.95       32.60     35.92 o 
  -1  19   6       68.98       42.78     36.41 o 
   0  19   6      511.18      583.32     56.64 o 
   1  19   6       14.92       23.19     34.60 o 
   2  19   6       19.84       -9.10     35.50 o 
   3  19   6       15.60      -22.19     52.72 o 
   4  19   6        0.00       44.11     54.60 o 
  -6  20   6        0.25       -2.93     34.70 o 
  -5  20   6        0.77      -12.19     33.52 o 
  -4  20   6        0.69      -27.43     27.43 o 
  -3  20   6        0.44       68.36     38.84 o 
  -2  20   6      162.18      208.81     44.67 o 
  -1  20   6       41.38      -34.61     34.61 o 
   0  20   6       37.73       40.80     37.89 o 
   1  20   6        8.67       15.00     33.99 o 
   2  20   6       29.41       65.69     39.58 o 
   3  20   6       31.48       34.29     61.06 o 
   4  20   6       75.99       93.47     63.21 o 
  -5  21   6        0.10        7.37     34.80 o 
  -4  21   6        3.38       11.57     50.78 o 
  -3  21   6        0.15       15.05     38.43 o 
  -2  21   6       26.65      -12.40     38.95 o 
  -1  21   6        0.14       28.50     39.05 o 
   0  21   6       22.98       53.92     40.74 o 
   1  21   6        0.58       -8.11     37.64 o 
   2  21   6       41.75       31.14     47.34 o 
   3  21   6       29.51       19.37     58.23 o 
  -3  22   6       28.79       49.30     57.96 o 
  -2  22   6        7.10       -8.94     40.88 o 
  -1  22   6       13.85        8.34     45.08 o 
   0  22   6      109.03      106.63     45.26 o 
   1  22   6        3.44       44.37     44.18 o 
 -13   0   7        5.94       -9.72     66.97 o 
 -11   0   7       77.96       89.74     28.29 o 
  -9   0   7      131.52      114.48     25.17 o 
  -7   0   7     7794.32     7823.73    126.00 o 
  -5   0   7     5825.12     5669.21     83.00 o 
  -3   0   7    91892.42    90432.51   1167.71 o 
  -1   0   7     5683.10     5974.83     85.34 o 
   1   0   7     2279.03     2260.05     64.11 o 
   3   0   7     6292.01     5855.60    143.52 o 
   5   0   7       45.00       25.37     22.25 o 
   7   0   7       24.53       46.13     85.33 o 
   9   0   7        3.82      -23.19     33.08 o 
  11   0   7      130.69      116.44     63.21 o 
 -13   1   7       44.17       30.84     29.67 o 
 -12   1   7        2.24      -17.80     20.85 o 
 -11   1   7       29.26       16.88     20.03 o 
 -10   1   7       26.38        8.55     15.87 o 
  -9   1   7        1.72       -1.06     13.50 o 
  -8   1   7      178.76      178.50     17.97 o 
  -7   1   7      285.57      306.94     18.84 o 
  -6   1   7       93.45       92.81     11.29 o 
  -5   1   7      384.23      399.80     15.34 o 
  -4   1   7      117.42      137.13     10.87 o 
  -3   1   7     4724.14     4600.15     52.71 o 
  -2   1   7      449.57      453.97     17.31 o 
  -1   1   7      370.84      310.29     13.05 o 
   0   1   7        2.50       -3.84      5.01 o 
   1   1   7    11605.82    11893.91    138.54 o 
   2   1   7     2573.15     2519.27     72.21 o 
   3   1   7     1735.45     1696.25     40.23 o 
   4   1   7      311.88      310.58     22.24 o 
   5   1   7       73.73      106.86     36.05 o 
   6   1   7     1652.45     1631.25     48.79 o 
   7   1   7     2563.78     2724.93     65.78 o 
   8   1   7       47.58       57.42     23.32 o 
   9   1   7        2.18       17.15     27.49 o 
  10   1   7       74.68       44.89     28.71 o 
  11   1   7       14.85      -39.24     39.24 o 
 -13   2   7       48.88       73.56     27.46 o 
 -12   2   7       18.48       69.27     24.84 o 
 -11   2   7        4.08      -19.66     19.66 o 
 -10   2   7       73.66      107.11     21.43 o 
  -9   2   7     1501.72     1548.12     58.23 o 
  -8   2   7      163.64      176.18     17.70 o 
  -7   2   7       86.50       79.14     13.15 o 
  -6   2   7      990.86     1013.23     25.13 o 
  -5   2   7      668.76      713.08     35.11 o 
  -4   2   7      158.38      187.85     11.52 o 
  -3   2   7     1508.29     1325.97     24.42 o 
  -2   2   7     1194.43     1219.70     34.26 o 
  -1   2   7    13363.95    13762.46    132.33 o 
   0   2   7     1918.86     1995.09     28.41 o 
   1   2   7      257.18      232.44     12.14 o 
   2   2   7      321.00      347.91     28.60 o 
   3   2   7      400.38      429.36     22.93 o 
   4   2   7      668.71      644.88     28.30 o 
   5   2   7      279.31      280.23     23.44 o 
   6   2   7      130.18      122.40     21.59 o 
   7   2   7      148.54      139.45     24.00 o 
   8   2   7        0.36      -10.64     21.19 o 
   9   2   7       19.56       52.59     25.83 o 
  10   2   7       18.14       53.68     29.09 o 
 -13   3   7       31.28       49.93     26.17 o 
 -12   3   7       18.56      -21.72     21.72 o 
 -11   3   7      161.88      153.50     25.30 o 
 -10   3   7      563.08      586.97     32.37 o 
  -9   3   7       21.87        4.82     16.65 o 
  -8   3   7       89.23       91.81     17.79 o 
  -7   3   7     2878.58     2981.18     53.33 o 
  -6   3   7     5967.22     5876.61     66.81 o 
  -5   3   7      216.58      208.80     12.65 o 
  -4   3   7        2.07        6.96      7.20 o 
  -3   3   7     2908.76     2899.17     43.21 o 
  -2   3   7      918.94      891.41     18.98 o 
  -1   3   7     2755.45     2752.95     38.16 o 
   0   3   7     6526.72     6169.42     61.99 o 
   1   3   7    10587.43    10383.51    101.67 o 
   2   3   7        2.23       14.55      7.53 o 
   3   3   7     2510.55     2382.86     48.24 o 
   4   3   7     1280.58     1432.14     40.26 o 
   5   3   7        4.68       15.91     16.59 o 
   6   3   7      268.92      255.04     25.87 o 
   7   3   7     1749.32     1641.04     52.03 o 
   8   3   7       38.47       15.81     22.08 o 
   9   3   7       35.62       -5.47     24.31 o 
  10   3   7        0.08      -19.05     25.96 o 
 -13   4   7        4.01        2.81     22.14 o 
 -12   4   7        4.14        4.21     22.71 o 
 -11   4   7      111.65      125.18     24.90 o 
 -10   4   7      679.26      701.84     41.04 o 
  -9   4   7        0.83       13.61     16.32 o 
  -8   4   7     1133.30     1229.85     52.69 o 
  -7   4   7     1581.37     1608.14     36.94 o 
  -6   4   7     1001.45     1013.55     29.22 o 
  -5   4   7     1941.50     1796.00     35.39 o 
  -4   4   7      687.84      644.41     20.15 o 
  -3   4   7    20858.63    20047.55    192.61 o 
  -2   4   7     1726.52     1692.66     26.39 o 
  -1   4   7    17793.56    18351.90    171.54 o 
   0   4   7     4048.52     3906.49     44.73 o 
   1   4   7       43.35       63.40      7.84 o 
   2   4   7     5266.90     5088.82     69.54 o 
   3   4   7     3750.68     3557.86     98.26 o 
   4   4   7     9915.15     9889.24    129.33 o 
   5   4   7      245.31      255.74     23.46 o 
   6   4   7        3.54       16.40     20.25 o 
   7   4   7      109.07      111.29     23.16 o 
   8   4   7      109.42      128.04     25.76 o 
   9   4   7       69.81       61.64     26.54 o 
  10   4   7       28.43       38.57     28.25 o 
 -12   5   7        2.37      -19.42     19.42 o 
 -11   5   7       22.32       20.50     19.13 o 
 -10   5   7       60.40       25.30     19.55 o 
  -9   5   7        0.35       19.48     17.51 o 
  -8   5   7      153.08      145.50     19.68 o 
  -7   5   7       82.75       77.88     15.13 o 
  -6   5   7     2559.04     2500.28     57.27 o 
  -5   5   7     1546.24     1581.97     34.56 o 
  -4   5   7      331.59      321.68     15.21 o 
  -3   5   7      276.13      303.38     11.68 o 
  -2   5   7       16.20       18.89      6.78 o 
  -1   5   7     1314.83     1349.40     24.69 o 
   0   5   7    10141.02    10270.09    103.86 o 
   1   5   7      487.26      457.04     15.88 o 
   2   5   7     5301.45     5266.17     65.83 o 
   3   5   7       13.83        6.70     12.71 o 
   4   5   7      254.51      245.75     24.28 o 
   5   5   7       47.90       47.35     22.73 o 
   6   5   7     1094.74     1182.96     50.03 o 
   7   5   7      127.03      164.88     26.22 o 
   8   5   7       31.24       41.29     25.08 o 
   9   5   7      113.31      112.78     28.92 o 
  10   5   7       34.53       56.29     29.49 o 
 -12   6   7       37.30       20.19     26.99 o 
 -11   6   7       26.37       11.08     23.99 o 
 -10   6   7       28.93        0.39     17.34 o 
  -9   6   7      457.02      459.52     25.83 o 
  -8   6   7      175.55      165.31     18.15 o 
  -7   6   7      136.68      152.68     17.54 o 
  -6   6   7     4088.68     4136.47     80.75 o 
  -5   6   7     1335.31     1237.81     36.44 o 
  -4   6   7        1.61        9.13     10.14 o 
  -3   6   7      147.96      163.91     11.47 o 
  -2   6   7     3198.18     3093.43     50.70 o 
  -1   6   7       10.67       15.69      7.87 o 
   0   6   7     1094.15     1132.66     29.41 o 
   1   6   7       47.92       37.35      8.26 o 
   2   6   7     1107.22     1194.11     28.02 o 
   3   6   7      140.06      135.44     17.25 o 
   4   6   7     7492.07     7373.25    158.16 o 
   5   6   7      858.98      799.46     34.45 o 
   6   6   7       47.76       44.72     19.61 o 
   7   6   7       98.47      148.60     25.05 o 
   8   6   7       10.50       -3.44     21.68 o 
   9   6   7       33.00       47.52     27.25 o 
  10   6   7       35.91       65.40     30.38 o 
 -12   7   7        2.43      -11.00     25.15 o 
 -11   7   7      432.39      470.14     41.02 o 
 -10   7   7      494.12      459.96     35.27 o 
  -9   7   7      118.42      134.64     27.47 o 
  -8   7   7      838.10      849.53     39.60 o 
  -7   7   7      131.80      132.52     19.67 o 
  -6   7   7     2608.19     2600.80     61.82 o 
  -5   7   7     2677.20     2862.01     57.37 o 
  -4   7   7     2549.45     2471.13     50.71 o 
  -3   7   7       38.67       65.31     13.61 o 
  -2   7   7      856.07      760.35     26.97 o 
  -1   7   7     1428.00     1493.18     55.05 o 
   0   7   7    16990.77    17018.84    165.33 o 
   1   7   7      437.77      476.76     16.68 o 
   2   7   7      357.14      412.12     18.74 o 
   3   7   7      921.52      928.48     32.13 o 
   4   7   7      565.25      515.79     27.72 o 
   5   7   7     1301.67     1302.65     51.93 o 
   6   7   7      116.13       94.83     21.50 o 
   7   7   7       29.25       22.55     24.56 o 
   8   7   7      166.64      134.88     39.93 o 
   9   7   7       11.40       27.04     26.32 o 
  10   7   7        3.20       45.15     29.58 o 
 -12   8   7       38.01       55.25     32.65 o 
 -11   8   7       48.99       59.42     27.18 o 
 -10   8   7      160.09      170.01     29.16 o 
  -9   8   7       28.90       -7.08     20.47 o 
  -8   8   7       71.82       39.95     25.04 o 
  -7   8   7       19.35       21.37     16.30 o 
  -6   8   7     1009.28     1061.38     35.92 o 
  -5   8   7      154.22      117.01     18.25 o 
  -4   8   7       23.64       34.43     14.20 o 
  -3   8   7     6789.15     6895.72     97.18 o 
  -2   8   7     4652.46     4570.04    101.70 o 
  -1   8   7    16960.46    16770.24    217.56 o 
   0   8   7     1045.69     1019.44     25.14 o 
   1   8   7      577.29      624.57     28.49 o 
   2   8   7     2250.63     2317.07     46.91 o 
   3   8   7     2858.46     3029.43     59.09 o 
   4   8   7     1517.90     1553.88     42.60 o 
   5   8   7      451.30      436.97     34.09 o 
   6   8   7      152.82      113.36     22.26 o 
   7   8   7       26.39       65.15     23.22 o 
   8   8   7        6.46      -18.32     21.96 o 
   9   8   7       70.27       47.18     28.05 o 
  10   8   7      106.12      122.17     32.26 o 
 -12   9   7       28.36        6.03     28.64 o 
 -11   9   7       11.28        3.07     25.51 o 
 -10   9   7        2.00       -9.00     23.28 o 
  -9   9   7        3.93       -5.23     21.36 o 
  -8   9   7      274.54      223.69     26.09 o 
  -7   9   7       51.65       43.13     23.79 o 
  -6   9   7      510.03      486.06     30.82 o 
  -5   9   7     2543.12     2531.21     56.43 o 
  -4   9   7       94.84       83.62     17.33 o 
  -3   9   7       46.17       35.45     18.25 o 
  -2   9   7       33.57       31.29     28.32 o 
  -1   9   7     6651.78     6271.34    103.13 o 
   0   9   7      303.84      347.52     38.53 o 
   1   9   7     1920.30     1897.75     36.34 o 
   2   9   7       11.08       -6.32     13.22 o 
   3   9   7       29.25       32.66     23.92 o 
   4   9   7      271.88      278.44     28.20 o 
   5   9   7        0.45      -18.90     18.90 o 
   6   9   7       41.60       53.44     24.34 o 
   7   9   7      137.57      175.30     31.69 o 
   8   9   7      186.27      203.51     34.91 o 
   9   9   7      123.23       81.82     33.97 o 
 -11  10   7        7.60       49.58     27.64 o 
 -10  10   7        0.61      -13.17     23.88 o 
  -9  10   7       39.43       -1.98     22.19 o 
  -8  10   7       99.39       73.18     20.67 o 
  -7  10   7        6.53       -4.24     16.45 o 
  -6  10   7      990.67      917.43     36.35 o 
  -5  10   7     2359.36     2208.59     56.34 o 
  -4  10   7      442.81      459.41     44.61 o 
  -3  10   7     1027.70     1025.70     36.07 o 
  -2  10   7     6120.32     6060.40    161.63 o 
  -1  10   7      951.58      988.64     38.97 o 
   0  10   7      663.26      690.39     37.37 o 
   1  10   7       44.57       49.83     27.55 o 
   2  10   7     1731.14     1575.33     41.40 o 
   3  10   7      162.47      205.79     21.20 o 
   4  10   7      746.63      796.02     42.98 o 
   5  10   7      247.45      339.53     46.64 o 
   6  10   7       99.83       83.48     34.62 o 
   7  10   7       12.13      -23.79     23.79 o 
   8  10   7       61.61       36.59     29.88 o 
   9  10   7      159.57      218.70     44.91 o 
 -11  11   7       85.46      115.33     31.92 o 
 -10  11   7       21.42       25.90     26.14 o 
  -9  11   7      149.66      168.98     29.38 o 
  -8  11   7      484.42      480.38     32.85 o 
  -7  11   7        3.59      -10.56     17.49 o 
  -6  11   7       43.57       40.81     18.81 o 
  -5  11   7     1805.68     1889.50     51.69 o 
  -4  11   7     3690.20     3602.88     80.44 o 
  -3  11   7      401.51      422.42     29.97 o 
  -2  11   7      140.68       98.59     22.54 o 
  -1  11   7     2546.61     2635.93     64.34 o 
   0  11   7     1016.83     1140.16     37.54 o 
   1  11   7      350.61      329.04     24.12 o 
   2  11   7     1031.04     1063.22     45.62 o 
   3  11   7       63.38       38.28     21.66 o 
   4  11   7       32.77       16.82     29.58 o 
   5  11   7      704.15      711.52     51.07 o 
   6  11   7      235.20      279.30     34.19 o 
   7  11   7        7.33      -25.13     25.13 o 
   8  11   7        4.06       -1.97     41.88 o 
   9  11   7        0.62       -0.79     31.67 o 
 -11  12   7        2.72       32.10     30.07 o 
 -10  12   7        2.10       19.31     26.89 o 
  -9  12   7        2.49       29.67     25.49 o 
  -8  12   7      724.07      711.01     38.65 o 
  -7  12   7        3.87       46.70     20.20 o 
  -6  12   7       37.98       23.51     18.65 o 
  -5  12   7       20.12       24.38     19.02 o 
  -4  12   7       67.12       83.26     20.10 o 
  -3  12   7     2847.59     2808.03     61.64 o 
  -2  12   7      350.68      379.12     41.45 o 
  -1  12   7      463.18      420.69     44.70 o 
   0  12   7      103.79      111.73     20.04 o 
   1  12   7      184.98      169.48     23.33 o 
   2  12   7       43.03       54.94     23.22 o 
   3  12   7       76.80       53.82     28.92 o 
   4  12   7       27.19       25.44     28.40 o 
   5  12   7      501.76      375.07     71.13 o 
   6  12   7      286.41      279.28     33.75 o 
   7  12   7       62.55      124.33     32.47 o 
   8  12   7       29.41       56.73     33.58 o 
   9  12   7       34.34       39.50     35.26 o 
 -10  13   7        9.57       24.78     28.30 o 
  -9  13   7       93.45       69.30     29.11 o 
  -8  13   7      442.40      435.03     40.09 o 
  -7  13   7      300.23      274.12     28.57 o 
  -6  13   7      111.73       97.06     22.38 o 
  -5  13   7        1.92       -8.40     18.45 o 
  -4  13   7       65.30       63.49     20.44 o 
  -3  13   7       26.68       46.44     19.52 o 
  -2  13   7      113.14       99.66     20.30 o 
  -1  13   7       59.32       35.64     20.66 o 
   0  13   7      142.93      165.11     35.23 o 
   1  13   7        0.99        5.29     16.82 o 
   2  13   7     2362.08     2432.03    109.60 o 
   3  13   7      107.29       90.66     25.49 o 
   4  13   7       20.92        6.08     43.64 o 
   5  13   7        1.73      -12.74     46.40 o 
   6  13   7      365.47      366.77     49.82 o 
   7  13   7      140.60      171.92     35.31 o 
   8  13   7       67.67       18.96     32.62 o 
 -10  14   7       28.07      -10.44     28.28 o 
  -9  14   7       17.29      -10.73     26.25 o 
  -8  14   7      401.10      439.73     35.35 o 
  -7  14   7       19.59        6.82     20.46 o 
  -6  14   7        2.15      -18.61     18.61 o 
  -5  14   7       17.99       30.77     19.88 o 
  -4  14   7      492.17      398.24     31.04 o 
  -3  14   7       11.61       12.45     18.36 o 
  -2  14   7     1396.66     1489.09     73.06 o 
  -1  14   7        7.40       21.13     20.57 o 
   0  14   7      440.82      470.91     31.22 o 
   1  14   7      428.10      467.01     38.92 o 
   2  14   7     1200.90     1362.41     61.66 o 
   3  14   7       58.91      112.66     27.89 o 
   4  14   7       19.21       26.98     34.20 o 
   5  14   7       10.43       29.45     32.87 o 
   6  14   7        1.27       36.66     38.77 o 
   7  14   7        0.24       12.88     38.77 o 
   8  14   7       15.14       31.07     67.38 o 
  -9  15   7       35.43       29.26     29.99 o 
  -8  15   7       13.53       -3.18     24.27 o 
  -7  15   7        4.43      -12.46     24.37 o 
  -6  15   7      399.76      444.09     37.38 o 
  -5  15   7      288.72      295.55     28.81 o 
  -4  15   7     1001.10     1007.98     44.51 o 
  -3  15   7        3.07        5.42     20.05 o 
  -2  15   7       16.32      -21.23     21.23 o 
  -1  15   7      176.05      214.49     30.64 o 
   0  15   7        2.94       14.49     19.52 o 
   1  15   7       81.15       36.61     23.00 o 
   2  15   7      753.96      710.46     59.48 o 
   3  15   7      165.98      144.32     30.73 o 
   4  15   7        7.14        9.27     34.93 o 
   5  15   7       89.12       56.57     37.12 o 
   6  15   7       42.74       66.79     42.61 o 
   7  15   7       10.74      -16.00     59.71 o 
  -9  16   7        1.00       12.42     29.92 o 
  -8  16   7      306.29      331.19     37.95 o 
  -7  16   7        2.19       15.78     24.05 o 
  -6  16   7        6.22      -14.34     21.87 o 
  -5  16   7       40.14       38.95     22.29 o 
  -4  16   7      365.93      295.72     31.99 o 
  -3  16   7       52.17       24.16     23.20 o 
  -2  16   7        1.52       31.33     24.31 o 
  -1  16   7      219.23      258.37     34.16 o 
   0  16   7      105.61      109.89     24.76 o 
   1  16   7       17.40       36.54     22.97 o 
   2  16   7      128.96      127.05     31.32 o 
   3  16   7       49.88       -8.36     34.11 o 
   4  16   7       49.24       98.14     38.81 o 
   5  16   7       15.16       -2.69     53.39 o 
   6  16   7       51.28      -25.96     53.12 o 
   7  16   7       20.06       -1.61     63.48 o 
  -8  17   7       27.33       39.64     29.10 o 
  -7  17   7        8.09        4.53     25.39 o 
  -6  17   7        0.64        0.64     23.66 o 
  -5  17   7      819.49      840.79     43.67 o 
  -4  17   7        1.35        4.64     26.19 o 
  -3  17   7        3.26      -20.31     20.31 o 
  -2  17   7       54.58       50.44     28.70 o 
  -1  17   7      445.26      444.51     87.49 o 
   0  17   7      224.82      286.03     30.92 o 
   1  17   7        1.74       -1.60     21.82 o 
   2  17   7      398.61      400.31     41.60 o 
   3  17   7        4.63      -27.91     27.91 o 
   4  17   7       47.50      -11.30     52.85 o 
  -8  18   7       36.91       38.24     31.82 o 
  -7  18   7       33.37       21.08     26.51 o 
  -6  18   7        5.55        3.76     24.94 o 
  -5  18   7        6.09      -21.22     21.22 o 
  -4  18   7        0.25       19.13     24.82 o 
  -3  18   7      377.48      406.26     46.24 o 
  -2  18   7      335.94      346.14     40.07 o 
  -1  18   7      279.74      317.37     53.25 o 
   0  18   7      134.95      112.26     30.29 o 
   1  18   7       32.05       34.87     27.48 o 
   2  18   7       93.08       60.39     57.29 o 
   3  18   7        1.68       44.38     53.39 o 
  -7  19   7       16.16       11.36     31.96 o 
  -6  19   7       51.02       41.65     33.74 o 
  -5  19   7       14.79      -38.84     38.84 o 
  -4  19   7       36.20       57.75     32.14 o 
  -3  19   7       61.59       22.89     35.94 o 
  -2  19   7       23.39       42.01     35.33 o 
  -1  19   7        3.88       -3.64     35.52 o 
   0  19   7       19.54       14.72     28.01 o 
   1  19   7       97.78       70.08     37.14 o 
   2  19   7       58.27       55.68     60.25 o 
   3  19   7       44.82      -22.33     50.43 o 
  -6  20   7        0.75       -9.63     33.85 o 
  -5  20   7        0.26      -10.11     31.08 o 
  -4  20   7        8.55        2.07     49.47 o 
  -3  20   7       69.58       34.78     45.19 o 
  -2  20   7        6.57       28.75     38.16 o 
  -1  20   7      268.45      285.73     54.13 o 
   0  20   7       75.71      112.62     41.99 o 
   1  20   7        3.44       -3.28     36.01 o 
   2  20   7        6.88       -8.07     56.62 o 
   3  20   7        0.20      -52.18     57.43 o 
  -4  21   7        0.06      -18.67     31.33 o 
  -3  21   7       11.18        5.11     39.77 o 
  -2  21   7       45.62       31.26     59.24 o 
  -1  21   7      141.05      173.33     58.03 o 
   0  21   7        0.31      -36.58     36.58 o 
   1  21   7        1.81       45.46     63.34 o 
   2  21   7       22.84      113.37     64.82 o 
  -2  22   7        0.01      -58.17     58.17 o 
  -1  22   7        3.02       -2.58     57.90 o 
 -12   0   8       22.64       61.69     51.64 o 
 -10   0   8      231.08      193.01     30.51 o 
  -8   0   8      582.38      620.51     43.96 o 
  -6   0   8      276.54      263.35     21.99 o 
  -4   0   8     3568.75     3540.21     66.50 o 
  -2   0   8     1644.33     1567.75     44.86 o 
   0   0   8     8693.44     8551.55    148.40 o 
   2   0   8      752.65      759.74     39.55 o 
   4   0   8       45.99       76.37     24.43 o 
   6   0   8     1731.64     1648.33     70.66 o 
   8   0   8      106.09       56.88     36.79 o 
  10   0   8       64.03      131.92     95.02 o 
 -13   1   8        0.13       16.90     27.97 o 
 -12   1   8       37.73       19.79     25.95 o 
 -11   1   8      234.75      258.27     27.13 o 
 -10   1   8       13.32       39.67     19.56 o 
  -9   1   8      471.46      461.20     25.37 o 
  -8   1   8     1445.86     1519.77     36.63 o 
  -7   1   8      253.09      261.89     17.64 o 
  -6   1   8     3029.13     2997.31     45.81 o 
  -5   1   8      211.70      210.59     14.13 o 
  -4   1   8     4962.21     4911.42     58.38 o 
  -3   1   8      145.54      149.23     11.21 o 
  -2   1   8     1426.16     1460.34     27.60 o 
  -1   1   8     5331.15     5412.80     57.40 o 
   0   1   8     2357.90     2415.68     31.50 o 
   1   1   8      768.09      712.75     26.01 o 
   2   1   8     5233.65     5220.88     78.62 o 
   3   1   8        7.83       17.27     13.63 o 
   4   1   8      173.10      145.81     19.21 o 
   5   1   8      949.41      944.82     37.29 o 
   6   1   8     2937.50     3077.08     68.02 o 
   7   1   8      100.76      142.98     25.47 o 
   8   1   8      155.20      161.14     29.05 o 
   9   1   8        4.68      -12.77     23.69 o 
  10   1   8        2.63       -7.32     28.52 o 
 -13   2   8        2.66       15.05     30.14 o 
 -12   2   8       31.07       38.21     24.45 o 
 -11   2   8      106.22      115.32     23.56 o 
 -10   2   8      107.52      114.65     22.44 o 
  -9   2   8       85.91      118.20     20.30 o 
  -8   2   8     3079.80     3309.16     78.61 o 
  -7   2   8        7.32       -1.12     11.25 o 
  -6   2   8     4112.64     4080.96     50.35 o 
  -5   2   8       23.11       28.10      9.53 o 
  -4   2   8    22483.46    21818.18    190.94 o 
  -3   2   8     2785.77     2715.37     42.49 o 
  -2   2   8     5091.62     4987.85     60.13 o 
  -1   2   8     1736.67     1681.37     26.64 o 
   0   2   8      983.18      981.50     19.04 o 
   1   2   8     1301.08     1312.31     26.70 o 
   2   2   8    14368.11    13865.80    163.07 o 
   3   2   8     1794.63     1892.15     44.75 o 
   4   2   8      378.28      411.80     25.62 o 
   5   2   8      343.35      312.57     25.88 o 
   6   2   8       15.23        6.12     19.00 o 
   7   2   8        4.26      -18.88     18.88 o 
   8   2   8       30.27       27.86     23.18 o 
   9   2   8       36.38        0.95     23.63 o 
  10   2   8       64.16       45.77     30.61 o 
 -12   3   8        1.94        1.70     22.52 o 
 -11   3   8        5.50       48.06     22.72 o 
 -10   3   8       12.00       29.88     19.47 o 
  -9   3   8       13.55       16.82     17.61 o 
  -8   3   8      185.74      202.34     20.83 o 
  -7   3   8      490.94      473.40     23.29 o 
  -6   3   8      217.56      234.94     21.98 o 
  -5   3   8      615.29      644.83     20.91 o 
  -4   3   8     2657.94     2589.73     36.15 o 
  -3   3   8       65.49       55.41     11.54 o 
  -2   3   8       32.43       49.71      8.92 o 
  -1   3   8     6901.14     7118.87     71.94 o 
   0   3   8        7.88        8.79      7.05 o 
   1   3   8     7091.92     7196.99     91.12 o 
   2   3   8     4897.61     4679.84     84.62 o 
   3   3   8      897.42      958.30     33.18 o 
   4   3   8      221.56      233.46     22.63 o 
   5   3   8      370.40      398.91     28.23 o 
   6   3   8     1030.98     1153.35     43.59 o 
   7   3   8       16.11       12.55     20.46 o 
   8   3   8       69.61       69.22     31.51 o 
   9   3   8      174.27      201.50     32.31 o 
  10   3   8        0.23       -4.03     27.55 o 
 -12   4   8        5.20       -3.01     28.14 o 
 -11   4   8       13.64       33.79     22.03 o 
 -10   4   8      182.07      214.82     25.32 o 
  -9   4   8      480.04      525.91     30.16 o 
  -8   4   8      242.49      195.24     19.89 o 
  -7   4   8      521.21      524.65     24.50 o 
  -6   4   8      299.98      289.04     19.04 o 
  -5   4   8      519.85      505.32     20.14 o 
  -4   4   8        5.57       24.45      7.90 o 
  -3   4   8      709.31      699.50     25.97 o 
  -2   4   8      169.40      152.76     11.35 o 
  -1   4   8     4017.41     4137.20     51.64 o 
   0   4   8     2371.19     2316.89     32.83 o 
   1   4   8      519.70      619.41     21.12 o 
   2   4   8       33.86       58.24     14.50 o 
   3   4   8     1267.29     1241.13     42.95 o 
   4   4   8      191.00      151.87     19.80 o 
   5   4   8      211.42      230.53     35.91 o 
   6   4   8      937.14      918.93     39.94 o 
   7   4   8        0.15       -4.45     19.87 o 
   8   4   8        0.31      -10.29     22.52 o 
   9   4   8      163.60      193.76     32.65 o 
  10   4   8       52.65       31.28     29.88 o 
 -12   5   8       82.16       95.18     25.09 o 
 -11   5   8      398.72      445.49     29.79 o 
 -10   5   8       35.86       55.79     21.10 o 
  -9   5   8       69.52       89.23     29.42 o 
  -8   5   8      336.03      375.25     24.01 o 
  -7   5   8     1125.16     1122.70     33.17 o 
  -6   5   8     1530.03     1515.36     38.04 o 
  -5   5   8     3178.29     3075.47     46.59 o 
  -4   5   8      216.13      227.90     19.05 o 
  -3   5   8      910.22      895.31     32.03 o 
  -2   5   8      340.12      348.61     14.81 o 
  -1   5   8    11601.77    11618.16    117.02 o 
   0   5   8     2015.61     2015.09     36.78 o 
   1   5   8      324.92      369.53     17.33 o 
   2   5   8     3952.12     4053.54     66.75 o 
   3   5   8       64.09       63.53     15.66 o 
   4   5   8      322.87      319.23     24.16 o 
   5   5   8      305.81      269.84     26.31 o 
   6   5   8      559.32      527.05     33.25 o 
   7   5   8        0.34       -5.54     20.57 o 
   8   5   8       59.27        4.86     23.24 o 
   9   5   8        0.58       28.41     27.20 o 
  10   5   8        3.95        3.36     29.09 o 
 -12   6   8        1.33      -19.06     25.90 o 
 -11   6   8      269.49      207.51     30.79 o 
 -10   6   8        0.37       17.48     19.47 o 
  -9   6   8       16.23       33.46     18.47 o 
  -8   6   8        9.05        7.68     14.66 o 
  -7   6   8       30.49       50.49     15.38 o 
  -6   6   8       81.81      116.65     16.01 o 
  -5   6   8       32.83       31.90     12.78 o 
  -4   6   8        1.82       -9.65      9.65 o 
  -3   6   8    12701.26    12669.92    133.56 o 
  -2   6   8    10890.40    10904.15    149.88 o 
  -1   6   8     9193.56     9190.17     96.60 o 
   0   6   8       41.29       29.06     11.07 o 
   1   6   8     4376.43     4228.27     63.75 o 
   2   6   8     2576.51     2609.71     51.25 o 
   3   6   8     3263.35     3353.80     62.37 o 
   4   6   8     1174.86     1219.11     72.47 o 
   5   6   8      762.17      694.46     49.15 o 
   6   6   8        9.45        9.58     19.05 o 
   7   6   8        0.51      -20.18     20.18 o 
   8   6   8      133.38      179.67     38.24 o 
   9   6   8      106.20      136.68     31.54 o 
  10   6   8        6.91        6.24     29.88 o 
 -12   7   8        8.19       16.04     27.60 o 
 -11   7   8       32.25       32.76     25.81 o 
 -10   7   8        4.46        8.91     23.41 o 
  -9   7   8       14.79        0.77     19.93 o 
  -8   7   8      233.94      267.82     25.10 o 
  -7   7   8      150.28      140.84     20.57 o 
  -6   7   8     1874.66     1955.62     46.60 o 
  -5   7   8      370.81      323.96     23.64 o 
  -4   7   8       19.37       11.30     13.54 o 
  -3   7   8       43.99       53.19     14.68 o 
  -2   7   8      906.58      829.59     28.98 o 
  -1   7   8     4314.69     4089.64     73.78 o 
   0   7   8        4.13       -7.22      9.06 o 
   1   7   8     2197.69     2155.53     49.55 o 
   2   7   8      187.96      170.47     21.28 o 
   3   7   8      703.90      739.16     30.76 o 
   4   7   8       15.66       38.96     17.75 o 
   5   7   8       23.48       11.97     17.66 o 
   6   7   8        4.53       -8.14     18.62 o 
   7   7   8       19.01       11.64     20.96 o 
   8   7   8      273.35      255.53     32.20 o 
   9   7   8      159.74      153.46     31.85 o 
 -12   8   8        0.05        6.23     27.67 o 
 -11   8   8        4.43       38.89     26.39 o 
 -10   8   8       52.18       47.58     25.48 o 
  -9   8   8       37.26       80.71     23.41 o 
  -8   8   8        0.47       -8.60     17.18 o 
  -7   8   8     1039.68     1070.49     38.90 o 
  -6   8   8        3.92      -14.83     14.83 o 
  -5   8   8      434.62      395.55     26.21 o 
  -4   8   8      852.36      794.56     31.81 o 
  -3   8   8     2575.61     2545.28     62.84 o 
  -2   8   8       48.01       37.01     17.12 o 
  -1   8   8     3561.64     3515.55     69.44 o 
   0   8   8       55.81       68.43     15.05 o 
   1   8   8      194.56      183.93     20.25 o 
   2   8   8     1334.94     1406.03     37.90 o 
   3   8   8      984.22      994.18     74.71 o 
   4   8   8     2534.07     2556.93     66.14 o 
   5   8   8      249.76      331.43     34.78 o 
   6   8   8       85.54      144.67     29.16 o 
   7   8   8        1.50       13.66     26.08 o 
   8   8   8      163.30      154.91     33.52 o 
   9   8   8       40.75      107.52     34.30 o 
 -11   9   8        7.65      -24.39     24.39 o 
 -10   9   8      133.54      136.85     28.79 o 
  -9   9   8      435.24      384.87     34.42 o 
  -8   9   8        0.11      -12.17     24.03 o 
  -7   9   8      143.88      130.93     21.68 o 
  -6   9   8     3372.29     3448.70     69.32 o 
  -5   9   8     2246.55     2170.59     64.34 o 
  -4   9   8      251.48      297.49     23.65 o 
  -3   9   8      556.33      508.17     27.17 o 
  -2   9   8      101.21      127.39     42.52 o 
  -1   9   8     4309.09     4294.10    176.34 o 
   0   9   8     1606.02     1562.86     40.63 o 
   1   9   8      372.99      341.90     29.40 o 
   2   9   8       77.91       48.25     16.15 o 
   3   9   8       92.01      145.03     23.21 o 
   4   9   8      367.30      348.14     46.55 o 
   5   9   8       84.83       73.86     25.65 o 
   6   9   8       40.45       10.72     23.35 o 
   7   9   8       42.29       15.54     36.15 o 
   8   9   8       18.74       -6.31     30.17 o 
   9   9   8       13.08      -31.54     31.54 o 
 -11  10   8       31.45       67.34     29.41 o 
 -10  10   8       29.66       43.64     26.47 o 
  -9  10   8      152.33      116.55     27.66 o 
  -8  10   8      481.28      465.03     32.49 o 
  -7  10   8       86.39       95.83     21.31 o 
  -6  10   8        1.78       15.43     16.69 o 
  -5  10   8      202.96      204.49     27.62 o 
  -4  10   8     1147.24     1079.51     62.11 o 
  -3  10   8     1621.78     1660.29     58.95 o 
  -2  10   8     3044.16     2983.52     68.22 o 
  -1  10   8      214.66      210.17     33.72 o 
   0  10   8      740.27      741.62     31.29 o 
   1  10   8      749.65      809.18     40.99 o 
   2  10   8       11.33       18.32     20.56 o 
   3  10   8      121.18       66.51     29.13 o 
   4  10   8     1067.98     1157.56     47.36 o 
   5  10   8      482.72      452.00     36.41 o 
   6  10   8      201.90      201.92     33.23 o 
   7  10   8       69.03       49.09     31.73 o 
   8  10   8       19.06       67.38     32.51 o 
   9  10   8       16.60        6.60     32.76 o 
 -11  11   8       10.81        7.35     28.79 o 
 -10  11   8       26.40       39.36     28.33 o 
  -9  11   8      128.06      125.38     32.26 o 
  -8  11   8      359.85      417.23     32.83 o 
  -7  11   8       13.27       22.06     20.03 o 
  -6  11   8      837.37      834.16     36.70 o 
  -5  11   8       55.15       73.68     20.09 o 
  -4  11   8       39.49        7.42     17.10 o 
  -3  11   8      617.70      595.65     31.42 o 
  -2  11   8      760.35      638.33     35.32 o 
  -1  11   8      744.29      742.06     36.33 o 
   0  11   8      309.81      345.00     25.24 o 
   1  11   8     1727.70     1828.98     58.78 o 
   2  11   8     1403.74     1334.12     50.83 o 
   3  11   8       93.95       95.48     37.25 o 
   4  11   8        5.14      -25.70     25.70 o 
   5  11   8      344.69      283.59     42.62 o 
   6  11   8      257.55      293.85     44.67 o 
   7  11   8      213.59      161.16     34.03 o 
   8  11   8       39.64       55.69     34.33 o 
 -11  12   8       12.86      -14.93     42.61 o 
 -10  12   8       12.64       -0.74     27.32 o 
  -9  12   8      198.47      220.71     37.97 o 
  -8  12   8        5.34        8.03     20.43 o 
  -7  12   8      108.73      104.50     23.77 o 
  -6  12   8       36.29       34.30     20.04 o 
  -5  12   8       66.53       59.47     20.76 o 
  -4  12   8     1192.82     1143.09     42.07 o 
  -3  12   8     4710.25     4508.65     81.63 o 
  -2  12   8       20.07       -4.15     19.75 o 
  -1  12   8      550.92      602.17     35.69 o 
   0  12   8      326.70      275.10     24.98 o 
   1  12   8     1360.33     1290.60    109.70 o 
   2  12   8      380.92      482.07     62.87 o 
   3  12   8      134.69      157.17     36.35 o 
   4  12   8      339.75      433.67     57.76 o 
   5  12   8       75.52       60.14     35.45 o 
   6  12   8       10.24       33.30     73.50 o 
   7  12   8       11.86       27.74     30.07 o 
   8  12   8        1.78       48.65     33.43 o 
 -10  13   8       67.80       79.90     31.34 o 
  -9  13   8       93.63      109.31     39.60 o 
  -8  13   8       34.04       92.85     25.00 o 
  -7  13   8       78.93       62.33     23.59 o 
  -6  13   8      932.50     1013.96     44.97 o 
  -5  13   8      814.76      683.30     47.74 o 
  -4  13   8        0.48        5.54     18.64 o 
  -3  13   8        2.05        0.99     18.42 o 
  -2  13   8       76.39      101.43     32.05 o 
  -1  13   8        9.61       -2.07     18.88 o 
   0  13   8      145.93      144.07     22.66 o 
   1  13   8     1068.45     1071.29     65.89 o 
   2  13   8       78.69      148.86     28.92 o 
   3  13   8       89.79      124.48     37.61 o 
   4  13   8       72.54       47.29     31.16 o 
   5  13   8        8.94      -28.87     28.87 o 
   6  13   8        6.36      -30.79     30.79 o 
   7  13   8      114.46      131.03     45.40 o 
   8  13   8        5.92       -0.29     43.35 o 
 -10  14   8        3.32      -15.02     30.01 o 
  -9  14   8      221.64      234.83     34.43 o 
  -8  14   8       14.86       24.32     24.25 o 
  -7  14   8        0.02      -20.22     20.22 o 
  -6  14   8      235.85      235.99     27.67 o 
  -5  14   8       96.53       75.86     30.44 o 
  -4  14   8      403.85      383.33     31.55 o 
  -3  14   8      208.17      247.11     27.24 o 
  -2  14   8       45.28       -2.85     22.69 o 
  -1  14   8      261.76      224.85     61.56 o 
   0  14   8      246.24      242.18     39.28 o 
   1  14   8        9.90       33.96     23.90 o 
   2  14   8       83.23       51.38     25.86 o 
   3  14   8       42.82       -2.69     32.66 o 
   4  14   8       36.06       22.71     34.14 o 
   5  14   8       83.49       67.77     85.00 o 
   6  14   8      114.09      120.46     67.72 o 
   7  14   8        4.77      -36.92     36.92 o 
  -9  15   8       26.50       60.46     39.08 o 
  -8  15   8       11.66       14.66     23.63 o 
  -7  15   8        9.71       28.74     22.35 o 
  -6  15   8      274.56      261.18     29.32 o 
  -5  15   8      132.75       93.27     25.07 o 
  -4  15   8        7.50       13.20     21.91 o 
  -3  15   8        0.27       -4.20     19.98 o 
  -2  15   8      132.74      105.67     32.44 o 
  -1  15   8      682.16      731.33     59.96 o 
   0  15   8        1.17        8.43     19.53 o 
   1  15   8      855.87      974.80     57.43 o 
   2  15   8       43.06       45.21     36.23 o 
   3  15   8       89.45       61.47     79.08 o 
   4  15   8        0.06      -30.01     30.92 o 
   5  15   8       47.00       22.84     39.82 o 
   6  15   8        0.03      -39.98     39.98 o 
   7  15   8      133.56      135.43     77.73 o 
  -9  16   8       65.25       31.06     30.25 o 
  -8  16   8       48.05       51.58     26.34 o 
  -7  16   8       22.91        9.81     24.90 o 
  -6  16   8        3.00       -9.25     23.06 o 
  -5  16   8       54.37       37.25     25.82 o 
  -4  16   8      459.01      444.28     36.04 o 
  -3  16   8      921.53      985.71     45.86 o 
  -2  16   8      111.63      129.07     40.52 o 
  -1  16   8        2.01      -11.58     24.32 o 
   0  16   8      173.16      151.29     27.06 o 
   1  16   8      331.19      386.89     41.00 o 
   2  16   8       26.06      -10.29     50.45 o 
   3  16   8      111.47       76.42     41.15 o 
   4  16   8       50.96       38.00     40.41 o 
   5  16   8       17.64       53.04     39.83 o 
   6  16   8        0.61      -61.86     61.86 o 
  -8  17   8       34.43       38.97     28.15 o 
  -7  17   8       98.31      114.33     29.25 o 
  -6  17   8        3.95       29.75     24.76 o 
  -5  17   8       66.17       34.43     23.79 o 
  -4  17   8       66.73       24.37     24.67 o 
  -3  17   8      106.14      123.28     32.35 o 
  -2  17   8      121.38      128.39     49.88 o 
  -1  17   8        0.27        7.08     28.26 o 
   0  17   8       64.00       79.85     26.20 o 
   1  17   8      313.97      307.72     43.14 o 
   2  17   8       51.68      113.10     54.46 o 
   3  17   8        4.41      -17.68     36.46 o 
   4  17   8        1.46        5.25     40.35 o 
   5  17   8        3.22      -60.92     60.92 o 
  -7  18   8        0.62       11.40     27.26 o 
  -6  18   8       19.07       27.54     27.08 o 
  -5  18   8       54.90       38.84     25.09 o 
  -4  18   8       13.36       23.77     25.57 o 
  -3  18   8      158.23      167.94     34.50 o 
  -2  18   8      290.67      244.29     36.93 o 
  -1  18   8       85.56      136.49     28.38 o 
   0  18   8        9.86       22.42     27.27 o 
   1  18   8        2.59        6.23     29.78 o 
   2  18   8        8.53       62.46     34.06 o 
  -6  19   8      260.59      283.42     37.89 o 
  -5  19   8        2.42        2.62     30.91 o 
  -4  19   8        3.98      -11.23     31.87 o 
  -3  19   8       62.31       80.45     39.54 o 
  -2  19   8      161.07      131.77     39.64 o 
  -1  19   8       31.70       23.79     28.85 o 
   0  19   8       85.60       70.01     33.87 o 
   1  19   8        0.70        4.32     43.71 o 
   2  19   8       13.09      -11.30     51.64 o 
  -5  20   8       12.98       34.66     35.23 o 
  -4  20   8       70.84       72.01     79.82 o 
  -3  20   8        5.86       11.81     37.61 o 
  -2  20   8        0.16       48.34     37.35 o 
  -1  20   8       69.08       74.03     33.66 o 
   0  20   8       30.17      120.77     64.15 o 
   1  20   8        0.23        2.42     54.60 o 
   2  20   8       51.79      -50.70     52.32 o 
  -3  21   8       12.75       15.74     40.65 o 
  -2  21   8       13.41      -37.90     37.90 o 
  -1  21   8       54.24       85.50     42.59 o 
   0  21   8       25.91       29.86     62.40 o 
   1  21   8        7.05        8.20     58.77 o 
 -11   0   9      253.89      187.82     89.91 o 
  -9   0   9     4131.74     4397.11     96.23 o 
  -7   0   9     1526.29     1526.59     44.74 o 
  -5   0   9     5322.20     5585.67    147.99 o 
  -3   0   9    17502.81    17106.35    267.25 o 
  -1   0   9     3045.63     2975.97     54.93 o 
   1   0   9     9902.36     9499.62    171.91 o 
   3   0   9      196.80      208.56     30.24 o 
   5   0   9      173.57      194.67     35.12 o 
   7   0   9       12.78       52.24     33.90 o 
   9   0   9       15.80       46.78     40.21 o 
 -12   1   9        5.34        7.31     24.09 o 
 -11   1   9        6.26       32.69     24.04 o 
 -10   1   9       68.67        8.62     18.03 o 
  -9   1   9        7.13      -15.97     15.97 o 
  -8   1   9      116.77      127.02     17.18 o 
  -7   1   9      236.92      255.42     17.04 o 
  -6   1   9      443.09      423.84     18.32 o 
  -5   1   9     2294.99     2271.91     36.75 o 
  -4   1   9      684.86      733.10     21.49 o 
  -3   1   9        6.51        0.32      9.99 o 
  -2   1   9      158.21      207.86     13.14 o 
  -1   1   9     4262.25     4302.20     49.96 o 
   0   1   9     3760.45     4008.63     54.16 o 
   1   1   9    16125.26    16026.25    184.99 o 
   2   1   9        3.73       -0.84     13.58 o 
   3   1   9      576.89      586.41     36.94 o 
   4   1   9      523.60      518.20     35.08 o 
   5   1   9      871.96      842.54     37.79 o 
   6   1   9       52.39       48.72     24.23 o 
   7   1   9      388.87      427.26     34.47 o 
   8   1   9      155.07      127.86     28.76 o 
   9   1   9        6.19        6.00     25.79 o 
  10   1   9        0.35       29.87     31.16 o 
 -12   2   9        5.50       24.75     27.10 o 
 -11   2   9        0.60      -10.30     20.36 o 
 -10   2   9        0.76      -12.31     18.66 o 
  -9   2   9      598.66      536.12     30.59 o 
  -8   2   9       29.01       22.37     14.92 o 
  -7   2   9     1039.94     1036.86     31.89 o 
  -6   2   9       38.29       32.38     11.03 o 
  -5   2   9      610.51      704.99     21.55 o 
  -4   2   9      843.79      869.21     23.75 o 
  -3   2   9      403.87      447.10     19.10 o 
  -2   2   9     3950.82     3947.86     52.30 o 
  -1   2   9     1981.46     2016.90     30.81 o 
   0   2   9      194.69      218.19     17.10 o 
   1   2   9       63.53       47.44     15.05 o 
   2   2   9       96.27       91.03     20.18 o 
   3   2   9      289.13      323.50     23.48 o 
   4   2   9      397.18      420.61     35.96 o 
   5   2   9     1287.52     1360.11     45.81 o 
   6   2   9       59.68       19.11     20.41 o 
   7   2   9       10.76       -4.99     27.41 o 
   8   2   9      108.22      114.45     27.64 o 
   9   2   9       74.65       92.99     29.02 o 
  10   2   9        0.48        5.35     29.09 o 
 -12   3   9      112.24      178.19     28.76 o 
 -11   3   9        4.20       -8.75     20.82 o 
 -10   3   9       10.38       10.11     19.49 o 
  -9   3   9      281.71      274.25     25.31 o 
  -8   3   9      190.29      207.03     20.57 o 
  -7   3   9      114.49      115.71     16.84 o 
  -6   3   9     4337.64     4352.59     58.16 o 
  -5   3   9     1109.27     1135.32     29.63 o 
  -4   3   9       49.75       47.76     12.22 o 
  -3   3   9      286.41      290.22     13.11 o 
  -2   3   9     3838.04     3761.25     50.79 o 
  -1   3   9       56.36       88.35      9.80 o 
   0   3   9      179.32      172.89     16.40 o 
   1   3   9    12555.43    12135.37    194.19 o 
   2   3   9       11.69       -4.02     12.85 o 
   3   3   9        0.59       15.28     15.24 o 
   4   3   9      929.90      947.94     36.64 o 
   5   3   9     1177.74     1093.07     41.37 o 
   6   3   9      259.45      294.02     29.08 o 
   7   3   9      157.92      128.05     25.75 o 
   8   3   9        4.52       -4.07     23.11 o 
   9   3   9        3.47       13.76     26.26 o 
 -12   4   9       60.18       71.89     27.49 o 
 -11   4   9       57.70       27.20     22.33 o 
 -10   4   9        2.82       15.38     19.35 o 
  -9   4   9      683.31      782.12     34.87 o 
  -8   4   9      294.46      359.31     24.13 o 
  -7   4   9     2050.28     2035.22     43.55 o 
  -6   4   9        1.87        1.02     11.82 o 
  -5   4   9       42.25       51.62     11.90 o 
  -4   4   9    14614.77    14568.37    162.70 o 
  -3   4   9    11728.75    11645.96    111.89 o 
  -2   4   9     9613.54     9584.51    102.12 o 
  -1   4   9       30.95       27.36      8.53 o 
   0   4   9     1740.62     1784.02     47.44 o 
   1   4   9     7097.38     7073.61    110.57 o 
   2   4   9       18.21        3.53     13.91 o 
   3   4   9      269.88      296.97     32.52 o 
   4   4   9     1919.32     1725.75     47.46 o 
   5   4   9      192.31      183.91     24.02 o 
   6   4   9       14.79        8.45     19.34 o 
   7   4   9       46.60       61.04     23.94 o 
   8   4   9       54.43       41.06     25.32 o 
   9   4   9       17.93       40.83     27.77 o 
 -12   5   9        4.91      -13.53     22.21 o 
 -11   5   9       13.56       12.70     20.83 o 
 -10   5   9       62.51       51.72     20.98 o 
  -9   5   9      119.11      104.21     23.48 o 
  -8   5   9      438.76      437.53     25.81 o 
  -7   5   9       56.19       51.52     13.99 o 
  -6   5   9     3229.35     3224.65     48.58 o 
  -5   5   9      692.68      674.72     23.26 o 
  -4   5   9      637.41      648.93     21.87 o 
  -3   5   9        5.69        5.16     10.48 o 
  -2   5   9     1050.25     1030.33     37.29 o 
  -1   5   9     1152.23     1195.53     24.75 o 
   0   5   9     2566.79     2575.33     43.05 o 
   1   5   9       66.50      100.25     22.73 o 
   2   5   9      198.72      220.15     19.86 o 
   3   5   9      272.18      292.74     23.18 o 
   4   5   9       40.89       40.70     17.53 o 
   5   5   9       37.16       67.69     19.57 o 
   6   5   9      153.86      145.65     24.60 o 
   7   5   9      210.92      255.14     29.65 o 
   8   5   9      480.12      468.12     39.22 o 
   9   5   9       32.68       56.22     28.97 o 
 -12   6   9        0.02       13.98     26.54 o 
 -11   6   9       41.52       33.41     25.29 o 
 -10   6   9       41.57       35.30     34.64 o 
  -9   6   9        5.62       26.70     19.66 o 
  -8   6   9      116.46      151.40     19.91 o 
  -7   6   9       84.61       74.08     18.14 o 
  -6   6   9      457.53      489.18     27.19 o 
  -5   6   9      163.53      167.36     22.15 o 
  -4   6   9       17.17       -1.37     12.83 o 
  -3   6   9      331.77      293.55     20.33 o 
  -2   6   9     5710.18     5389.49     89.25 o 
  -1   6   9      397.27      379.36     17.10 o 
   0   6   9      899.63      841.79     29.09 o 
   1   6   9     2682.18     2651.75     52.24 o 
   2   6   9       36.33       33.28     15.14 o 
   3   6   9      348.29      353.88     24.95 o 
   4   6   9     1760.85     1818.82     49.51 o 
   5   6   9      398.28      456.33     30.74 o 
   6   6   9       14.89      -17.57     17.57 o 
   7   6   9        2.22       -0.63     21.75 o 
   8   6   9      196.42      172.99     31.39 o 
   9   6   9      121.79      115.57     32.07 o 
 -12   7   9       86.34      106.71     31.61 o 
 -11   7   9      152.38      180.38     31.56 o 
 -10   7   9      123.82      136.58     32.34 o 
  -9   7   9        3.12        0.75     21.00 o 
  -8   7   9       18.57       -1.03     24.97 o 
  -7   7   9      706.70      673.19     32.53 o 
  -6   7   9     4182.22     4203.56    101.84 o 
  -5   7   9        4.47       -5.08     14.59 o 
  -4   7   9       50.50       43.80     15.34 o 
  -3   7   9       12.08       10.62     13.04 o 
  -2   7   9     3629.65     3611.27     70.76 o 
  -1   7   9     4969.18     4890.99    105.19 o 
   0   7   9     1482.23     1363.34     52.13 o 
   1   7   9       86.77       89.23     18.95 o 
   2   7   9       44.59       69.26     24.09 o 
   3   7   9       68.29      107.19     23.16 o 
   4   7   9      527.33      447.08     34.23 o 
   5   7   9       14.39       26.80     23.51 o 
   6   7   9       38.67        6.66     20.25 o 
   7   7   9       18.36       18.18     23.32 o 
   8   7   9       11.26      -12.84     26.66 o 
   9   7   9        1.64      -15.27     30.23 o 
 -12   8   9       31.94      -21.52     38.53 o 
 -11   8   9       26.05       13.00     26.95 o 
 -10   8   9       62.23       21.50     24.19 o 
  -9   8   9      396.43      439.49     32.56 o 
  -8   8   9      317.29      348.43     28.76 o 
  -7   8   9      643.07      650.57     33.18 o 
  -6   8   9        0.03       -5.44     15.15 o 
  -5   8   9      357.64      333.41     25.91 o 
  -4   8   9     4879.67     5014.53     82.88 o 
  -3   8   9     1528.82     1533.04     46.39 o 
  -2   8   9     2603.89     2541.44     58.95 o 
  -1   8   9     1958.66     1980.54     79.73 o 
   0   8   9     2220.15     2303.44     73.79 o 
   1   8   9       13.30       39.45     40.75 o 
   2   8   9        0.43       18.67     18.96 o 
   3   8   9     3751.47     3519.49     82.69 o 
   4   8   9     1819.21     1774.99     57.80 o 
   5   8   9       87.83      111.95     27.13 o 
   6   8   9      176.28      113.22     30.41 o 
   7   8   9       36.07       88.40     30.44 o 
   8   8   9        3.63      -28.13     28.13 o 
   9   8   9       45.99       38.95     35.21 o 
 -11   9   9       12.08       29.57     28.81 o 
 -10   9   9       76.96       65.17     32.26 o 
  -9   9   9      301.18      333.76     41.46 o 
  -8   9   9       10.31       15.17     19.92 o 
  -7   9   9      653.42      665.60     60.83 o 
  -6   9   9      132.59      126.58     21.85 o 
  -5   9   9       57.02       77.15     18.89 o 
  -4   9   9      224.05      205.76     22.33 o 
  -3   9   9      193.62      215.53     36.22 o 
  -2   9   9      554.28      565.03     46.35 o 
  -1   9   9     3405.09     3305.52     83.37 o 
   0   9   9      341.99      370.35     31.83 o 
   1   9   9     3404.44     3346.91     81.73 o 
   2   9   9      406.91      360.26     51.44 o 
   3   9   9       17.43       58.99     22.47 o 
   4   9   9        8.09       33.14     22.30 o 
   5   9   9       74.94       15.92     24.42 o 
   6   9   9      136.85      124.40     31.29 o 
   7   9   9      136.92      159.20     37.59 o 
   8   9   9      106.05      168.20     37.93 o 
   9   9   9       12.46       69.01     50.65 o 
 -11  10   9      108.82       87.88     31.80 o 
 -10  10   9        8.60        1.20     24.48 o 
  -9  10   9      148.52      101.44     25.31 o 
  -8  10   9      468.54      517.80     40.59 o 
  -7  10   9        0.03       -0.35     18.52 o 
  -6  10   9        3.21       -5.19     21.75 o 
  -5  10   9       10.72        5.40     17.18 o 
  -4  10   9     1098.76     1106.21     39.99 o 
  -3  10   9     1144.73     1105.98     39.10 o 
  -2  10   9      765.63      729.34     58.44 o 
  -1  10   9        3.26       -4.22     16.78 o 
   0  10   9      241.03      211.65     28.76 o 
   1  10   9     1607.73     1753.75     58.50 o 
   2  10   9      725.08      655.73     54.09 o 
   3  10   9     1291.92     1220.41     66.80 o 
   4  10   9      237.02      286.59     42.74 o 
   5  10   9       66.89       29.38     25.15 o 
   6  10   9       18.08       24.41     28.06 o 
   7  10   9        1.15      -21.83     30.60 o 
   8  10   9        2.46      -14.29     32.63 o 
 -11  11   9      116.04      151.15     34.89 o 
 -10  11   9      173.05      191.61     44.38 o 
  -9  11   9        0.63      -21.61     21.61 o 
  -8  11   9       39.58       46.98     22.26 o 
  -7  11   9     1329.84     1338.51     47.10 o 
  -6  11   9      665.27      688.96     35.92 o 
  -5  11   9      319.19      301.31     29.47 o 
  -4  11   9       52.87       57.01     19.93 o 
  -3  11   9        0.85       18.25     17.11 o 
  -2  11   9      304.50      330.19     57.06 o 
  -1  11   9     1509.27     1511.12     50.27 o 
   0  11   9      998.10      958.57     54.96 o 
   1  11   9      327.64      402.83     39.19 o 
   2  11   9      118.11       79.12     34.53 o 
   3  11   9       85.23       47.60     45.26 o 
   4  11   9       26.36      -28.65     33.22 o 
   5  11   9       53.94       28.15     33.67 o 
   6  11   9      131.49      204.23     46.70 o 
   7  11   9       64.53       59.35     42.34 o 
   8  11   9        1.16       28.88     33.75 o 
 -10  12   9       23.90       51.00     30.18 o 
  -9  12   9      201.14      226.87     37.62 o 
  -8  12   9        1.67      -21.55     21.55 o 
  -7  12   9        1.89       10.61     20.42 o 
  -6  12   9      157.51      142.70     28.27 o 
  -5  12   9       11.11       14.98     20.02 o 
  -4  12   9      229.97      185.77     26.28 o 
  -3  12   9       39.54       27.30     22.01 o 
  -2  12   9       95.41      115.61     27.59 o 
  -1  12   9     1355.50     1338.14     83.33 o 
   0  12   9      603.90      664.93     43.13 o 
   1  12   9        3.30        9.80     24.25 o 
   2  12   9       73.13       61.34     33.72 o 
   3  12   9      697.21      634.72     84.60 o 
   4  12   9       74.50       27.47     35.54 o 
   5  12   9       24.26       16.49     42.09 o 
   6  12   9       82.61      109.84     43.99 o 
   7  12   9       12.80       52.27     49.63 o 
   8  12   9        5.88      -11.69     42.26 o 
 -10  13   9       45.66       13.99     29.86 o 
  -9  13   9       21.87       -0.96     25.56 o 
  -8  13   9      250.92      203.63     30.05 o 
  -7  13   9        3.29       24.98     22.35 o 
  -6  13   9      438.44      494.65     34.32 o 
  -5  13   9        1.03        8.98     21.08 o 
  -4  13   9      247.62      268.39     28.82 o 
  -3  13   9        0.81       13.04     18.87 o 
  -2  13   9      744.78      728.88    116.32 o 
  -1  13   9      303.82      319.60     34.13 o 
   0  13   9      950.45      891.87     95.58 o 
   1  13   9       81.29       49.48     27.16 o 
   2  13   9      348.60      456.82     52.17 o 
   3  13   9        2.35        0.55     32.40 o 
   4  13   9       13.29       -3.56     31.18 o 
   5  13   9        2.69        2.87     35.01 o 
   6  13   9      387.32      352.82     53.97 o 
   7  13   9        7.89       40.38     41.48 o 
  -9  14   9        0.04      -20.17     25.57 o 
  -8  14   9      181.86      176.05     30.25 o 
  -7  14   9        0.83       11.82     23.22 o 
  -6  14   9      477.11      426.35     33.65 o 
  -5  14   9       81.23       88.55     26.10 o 
  -4  14   9     1700.77     1703.19    100.47 o 
  -3  14   9      273.40      231.23     31.59 o 
  -2  14   9       15.21       52.67     23.47 o 
  -1  14   9      100.08      133.89     27.09 o 
   0  14   9      310.47      331.01     41.25 o 
   1  14   9        2.67       25.70     25.82 o 
   2  14   9      487.03      514.74    140.68 o 
   3  14   9       89.62       63.45     34.68 o 
   4  14   9       40.40       85.02     38.59 o 
   5  14   9       17.45      -19.27     36.34 o 
   6  14   9        6.18      -30.32     37.05 o 
   7  14   9        0.10      -37.57     39.44 o 
  -9  15   9       24.34       -5.15     29.13 o 
  -8  15   9       78.01      120.30     28.93 o 
  -7  15   9      112.75      136.36     27.04 o 
  -6  15   9       24.70       11.73     21.55 o 
  -5  15   9       36.57       51.44     24.60 o 
  -4  15   9      581.39      568.65     37.87 o 
  -3  15   9      183.13      297.00     46.39 o 
  -2  15   9       38.80       40.12     23.24 o 
  -1  15   9       49.32       74.49     26.77 o 
   0  15   9      377.68      351.60     40.21 o 
   1  15   9       86.68       79.38     30.16 o 
   2  15   9       31.60       38.94     38.67 o 
   3  15   9        2.71       22.06     37.24 o 
   4  15   9       44.17      -10.56     36.84 o 
   5  15   9       52.72       -2.82     39.00 o 
   6  15   9      210.78      290.06     57.32 o 
  -8  16   9       12.54      -10.45     25.25 o 
  -7  16   9       65.15       75.41     26.78 o 
  -6  16   9        2.87       -5.51     22.79 o 
  -5  16   9       37.86       30.64     25.67 o 
  -4  16   9      434.15      370.63     47.05 o 
  -3  16   9       77.86       71.78     29.03 o 
  -2  16   9      223.14      199.64     32.86 o 
  -1  16   9       23.93       29.51     22.24 o 
   0  16   9      159.21      181.41     36.47 o 
   1  16   9       72.21       78.27     31.72 o 
   2  16   9       14.01       32.63     37.72 o 
   3  16   9       34.86       38.59     40.84 o 
   4  16   9       13.47        5.40     40.16 o 
   5  16   9        0.14       33.60     44.58 o 
   6  16   9        3.87      -44.58     44.58 o 
  -8  17   9      123.75      112.89     31.14 o 
  -7  17   9      159.83      118.39     32.21 o 
  -6  17   9       38.48       33.23     25.23 o 
  -5  17   9       38.42       37.19     27.00 o 
  -4  17   9       11.51        0.23     24.74 o 
  -3  17   9       96.38       37.83     28.37 o 
  -2  17   9       65.44        2.06     26.59 o 
  -1  17   9      114.47      130.70     30.32 o 
   0  17   9        5.07       -2.22     29.09 o 
   1  17   9       97.63       56.89     61.88 o 
   2  17   9       99.21       39.23     40.75 o 
   3  17   9        3.58       16.63     39.70 o 
   4  17   9        8.69       59.71     42.32 o 
   5  17   9       61.77       76.79     71.41 o 
  -7  18   9        0.47       18.32     29.35 o 
  -6  18   9       25.88       23.67     28.07 o 
  -5  18   9       58.34       73.18     27.37 o 
  -4  18   9       97.93       61.91     39.04 o 
  -3  18   9       79.19       90.61     31.82 o 
  -2  18   9      117.66      132.73     33.37 o 
  -1  18   9      202.78      244.32     48.28 o 
   0  18   9       11.74       80.37     33.56 o 
   1  18   9      170.30      201.79     38.82 o 
   2  18   9      272.95      336.67    130.79 o 
   3  18   9      201.92       46.86    102.15 o 
   4  18   9       30.11      -60.65     60.65 o 
  -6  19   9        0.03      -20.78     26.30 o 
  -5  19   9       30.06        3.70     26.46 o 
  -4  19   9       49.90       45.52     33.56 o 
  -3  19   9       85.02      102.70     33.57 o 
  -2  19   9       25.80       52.31     40.73 o 
  -1  19   9       83.69       78.82     28.37 o 
   0  19   9        1.17       29.90     39.70 o 
   1  19   9       39.27       92.94     42.05 o 
   2  19   9       10.18      -50.43     50.43 o 
  -4  20   9        0.13      -10.99     64.35 o 
  -3  20   9        2.59      -32.01     54.13 o 
  -2  20   9        3.06      -35.04     47.61 o 
  -1  20   9       15.28       34.73     45.39 o 
   0  20   9        0.48      -13.93     54.00 o 
 -12   0  10        0.10       35.01     65.90 o 
 -10   0  10      166.17      171.31     43.98 o 
  -8   0  10       19.73       34.82     21.29 o 
  -6   0  10     2407.27     2527.68     56.80 o 
  -4   0  10     3257.32     3319.99     67.49 o 
  -2   0  10        2.55       -1.04     13.15 o 
   0   0  10      381.15      338.64     32.95 o 
   2   0  10       13.96       16.96     21.74 o 
   4   0  10     2990.51     2866.84     88.97 o 
   6   0  10       74.82      142.09     36.97 o 
   8   0  10        6.61       29.70     37.45 o 
 -12   1  10       25.21       80.37     30.61 o 
 -11   1  10        4.13       -3.21     22.90 o 
 -10   1  10        0.07      -12.24     19.70 o 
  -9   1  10       28.23       39.49     20.08 o 
  -8   1  10        2.41       14.56     14.65 o 
  -7   1  10      869.87      849.20     25.74 o 
  -6   1  10       50.99       57.41     12.30 o 
  -5   1  10        1.58       21.03     10.98 o 
  -4   1  10      821.70      902.72     41.82 o 
  -3   1  10      106.79      124.96     14.78 o 
  -2   1  10     3296.12     3392.61     45.43 o 
  -1   1  10     1855.34     1874.62     35.88 o 
   0   1  10    11625.95    11795.28    146.70 o 
   1   1  10        1.89       32.85     14.75 o 
   2   1  10      110.69      111.95     18.33 o 
   3   1  10      625.83      654.78     31.51 o 
   4   1  10      100.50      120.42     22.03 o 
   5   1  10      151.54      184.92     46.38 o 
   6   1  10      917.40      909.55     43.09 o 
   7   1  10       76.88       58.09     24.26 o 
   8   1  10       13.06      -22.82     22.82 o 
   9   1  10        2.79       28.02     28.52 o 
 -12   2  10      112.17      133.23     30.79 o 
 -11   2  10       18.76      -20.49     20.49 o 
 -10   2  10      373.47      448.66     31.80 o 
  -9   2  10      327.77      343.17     27.77 o 
  -8   2  10     1113.22     1136.73     57.50 o 
  -7   2  10      301.88      299.05     19.96 o 
  -6   2  10      305.96      336.64     19.26 o 
  -5   2  10     1885.99     1946.92     35.00 o 
  -4   2  10    18200.73    17926.81    181.46 o 
  -3   2  10     1121.25     1105.69     27.67 o 
  -2   2  10     1706.61     1565.72     26.14 o 
  -1   2  10     1127.94     1130.45     28.16 o 
   0   2  10     2679.49     2589.21     52.52 o 
   1   2  10      831.55      793.64     33.02 o 
   2   2  10        3.74       -1.58     13.85 o 
   3   2  10     1031.11     1005.83     44.30 o 
   4   2  10        5.49       21.10     17.65 o 
   5   2  10        0.31        6.57     19.10 o 
   6   2  10        1.19        6.72     20.68 o 
   7   2  10        9.38       12.46     22.30 o 
   8   2  10       10.88        6.25     28.36 o 
   9   2  10       21.66        1.50     27.65 o 
 -12   3  10        0.22      -23.05     23.05 o 
 -11   3  10       43.21       56.13     26.50 o 
 -10   3  10       64.17       58.88     21.18 o 
  -9   3  10      289.60      371.21     38.40 o 
  -8   3  10       10.18       11.13     15.44 o 
  -7   3  10     1563.65     1520.84     38.16 o 
  -6   3  10       54.15       43.14     13.09 o 
  -5   3  10      315.30      370.36     19.65 o 
  -4   3  10      165.48      160.15     15.83 o 
  -3   3  10       79.84       84.87     11.27 o 
  -2   3  10     1101.47     1240.70     27.99 o 
  -1   3  10      357.57      410.89     19.07 o 
   0   3  10     5515.99     5717.51    108.92 o 
   1   3  10       92.10       60.46     17.53 o 
   2   3  10     1579.48     1610.90     43.75 o 
   3   3  10      401.75      427.08     28.21 o 
   4   3  10        0.32        0.55     16.33 o 
   5   3  10      186.83      189.62     25.48 o 
   6   3  10      768.09      784.86     43.97 o 
   7   3  10      282.91      284.17     32.66 o 
   8   3  10       58.26      -15.63     24.04 o 
   9   3  10       23.02       48.55     29.20 o 
 -12   4  10        0.62      -30.69     30.69 o 
 -11   4  10       39.47       26.12     24.33 o 
 -10   4  10       73.10       71.17     25.16 o 
  -9   4  10        4.89      -17.52     17.52 o 
  -8   4  10       48.26       18.45     15.76 o 
  -7   4  10      658.07      649.78     34.18 o 
  -6   4  10        4.87        1.24     11.89 o 
  -5   4  10     1038.60      966.91     27.73 o 
  -4   4  10       29.12       23.22     13.92 o 
  -3   4  10      884.41      845.37     35.64 o 
  -2   4  10      697.86      683.01     21.72 o 
  -1   4  10      183.75      177.77     21.87 o 
   0   4  10     2332.45     2390.13     57.75 o 
   1   4  10      330.34      312.58     22.46 o 
   2   4  10      568.63      514.32     33.78 o 
   3   4  10     2156.68     2306.31     54.91 o 
   4   4  10      926.80      964.33     39.83 o 
   5   4  10        6.65      -13.78     18.27 o 
   6   4  10      103.96      148.24     37.08 o 
   7   4  10       25.24       64.08     25.05 o 
   8   4  10      123.90      158.81     31.23 o 
   9   4  10       16.10       65.87     29.58 o 
 -12   5  10       34.74       42.95     23.83 o 
 -11   5  10       93.70       46.45     22.33 o 
 -10   5  10       46.46       45.78     21.18 o 
  -9   5  10        3.92      -10.44     16.41 o 
  -8   5  10       35.35       31.83     16.08 o 
  -7   5  10     3082.62     3148.38     75.61 o 
  -6   5  10       79.54       82.01     16.14 o 
  -5   5  10        4.57        7.38     14.91 o 
  -4   5  10     1149.47     1163.67     39.06 o 
  -3   5  10      546.88      533.95     27.92 o 
  -2   5  10      716.22      703.57     29.46 o 
  -1   5  10     5740.06     5625.32     81.65 o 
   0   5  10      728.99      693.88     34.84 o 
   1   5  10      367.55      388.51     24.25 o 
   2   5  10        3.97        7.52     15.54 o 
   3   5  10      464.40      430.06     27.98 o 
   4   5  10      203.21      144.70     27.08 o 
   5   5  10      301.68      298.56     28.33 o 
   6   5  10      113.91      119.59     23.56 o 
   7   5  10       12.65       16.76     22.11 o 
   8   5  10       24.97       32.73     27.80 o 
   9   5  10        7.47       18.96     28.77 o 
 -12   6  10        1.94       -9.61     26.61 o 
 -11   6  10       71.46       27.54     25.88 o 
 -10   6  10       11.60      -19.80     21.18 o 
  -9   6  10      950.70     1055.30     42.49 o 
  -8   6  10      506.29      508.36     31.47 o 
  -7   6  10       16.17       38.97     17.71 o 
  -6   6  10      278.41      256.17     24.62 o 
  -5   6  10     2425.24     2537.33     55.83 o 
  -4   6  10      182.33      147.51     21.86 o 
  -3   6  10     1498.96     1379.58     91.02 o 
  -2   6  10     1324.26     1393.87     40.56 o 
  -1   6  10     4362.89     4467.53     98.97 o 
   0   6  10      673.92      668.99     62.46 o 
   1   6  10      873.81      793.14     53.43 o 
   2   6  10      836.39      791.13     38.19 o 
   3   6  10     3813.00     3596.81    106.05 o 
   4   6  10       25.47       21.49     18.19 o 
   5   6  10       18.64       12.06     19.93 o 
   6   6  10        0.11      -19.70     19.70 o 
   7   6  10        5.40       17.46     23.24 o 
   8   6  10       12.14       53.53     26.29 o 
   9   6  10       16.82       36.12     28.47 o 
 -11   7  10        1.42       22.92     38.28 o 
 -10   7  10       75.21      149.23     29.06 o 
  -9   7  10      132.96      193.03     25.62 o 
  -8   7  10       44.40       38.88     23.62 o 
  -7   7  10      776.26      831.85     41.78 o 
  -6   7  10      598.42      625.47     33.45 o 
  -5   7  10      100.66       84.42     18.54 o 
  -4   7  10       31.19       40.93     16.28 o 
  -3   7  10      415.66      396.64     42.04 o 
  -2   7  10     1196.73     1186.13     40.00 o 
  -1   7  10      127.25      154.09     24.11 o 
   0   7  10      194.41      248.36     37.79 o 
   1   7  10      143.39      168.38     23.31 o 
   2   7  10      821.60      928.84     59.13 o 
   3   7  10      346.42      353.22     31.96 o 
   4   7  10      136.52      115.13     26.49 o 
   5   7  10      118.28       87.72     27.12 o 
   6   7  10        3.68      -15.58     25.85 o 
   7   7  10      162.88      175.96     36.75 o 
   8   7  10       56.81       30.27     31.41 o 
 -11   8  10       10.25       53.22     28.70 o 
 -10   8  10       14.51       34.63     25.79 o 
  -9   8  10      120.36      150.44     30.54 o 
  -8   8  10        8.05       11.96     19.51 o 
  -7   8  10       67.88       11.76     17.99 o 
  -6   8  10      196.63      183.89     24.05 o 
  -5   8  10       82.65       59.74     18.27 o 
  -4   8  10      575.53      680.70     43.14 o 
  -3   8  10       52.46       30.63     20.19 o 
  -2   8  10     2053.79     1941.77     72.66 o 
  -1   8  10      232.86      226.39     27.92 o 
   0   8  10      959.00      947.59     59.60 o 
   1   8  10      144.65      119.05     32.89 o 
   2   8  10      424.36      417.21     72.69 o 
   3   8  10      972.77     1038.59     46.12 o 
   4   8  10      598.30      740.34     69.63 o 
   5   8  10        1.17        8.92     23.90 o 
   6   8  10        1.45       19.44     27.77 o 
   7   8  10       19.88       24.26     30.41 o 
   8   8  10      159.42      197.41     39.35 o 
 -11   9  10      130.17       75.11     31.30 o 
 -10   9  10        4.72        9.52     24.75 o 
  -9   9  10       67.43       95.46     26.09 o 
  -8   9  10      421.85      391.79     37.23 o 
  -7   9  10     1237.84     1283.36     58.80 o 
  -6   9  10      139.60      159.31     31.66 o 
  -5   9  10       74.92       62.04     27.10 o 
  -4   9  10      155.13      168.69     25.60 o 
  -3   9  10      226.85      203.95     24.34 o 
  -2   9  10     1533.71     1569.23     66.65 o 
  -1   9  10      576.31      576.52     38.25 o 
   0   9  10       17.85       23.35     22.74 o 
   1   9  10       21.85       -0.56     27.06 o 
   2   9  10      111.15      112.18     35.35 o 
   3   9  10        7.78       13.58     34.03 o 
   4   9  10      503.57      469.34     36.85 o 
   5   9  10      226.03      208.33     32.57 o 
   6   9  10       48.51       76.72     32.22 o 
   7   9  10       38.13       53.80     31.57 o 
   8   9  10       22.47       58.74     35.47 o 
 -11  10  10        0.36        1.82     32.03 o 
 -10  10  10       97.42       99.69     47.23 o 
  -9  10  10       16.61       27.55     23.07 o 
  -8  10  10       24.35       30.25     21.86 o 
  -7  10  10        2.70       22.45     20.08 o 
  -6  10  10      195.96      179.04     25.75 o 
  -5  10  10      227.21      226.68     25.31 o 
  -4  10  10      855.91      860.05     37.15 o 
  -3  10  10      395.24      389.74     30.65 o 
  -2  10  10     1161.36     1235.51     46.45 o 
  -1  10  10     1563.19     1667.46     73.42 o 
   0  10  10       34.34       38.09     23.53 o 
   1  10  10      104.42      130.84     36.74 o 
   2  10  10      540.37      594.64     53.77 o 
   3  10  10      249.31      259.83     43.85 o 
   4  10  10       40.07       -4.87     45.66 o 
   5  10  10      319.18      317.13     53.12 o 
   6  10  10       12.53      -26.83     26.83 o 
   7  10  10        7.68      -30.17     30.17 o 
   8  10  10       71.85       62.41     38.08 o 
 -10  11  10       39.18       68.51     30.14 o 
  -9  11  10       18.94       67.71     24.84 o 
  -8  11  10       37.64        9.14     21.41 o 
  -7  11  10      347.03      397.10     31.98 o 
  -6  11  10      318.66      314.24     30.09 o 
  -5  11  10      269.96      297.81     41.50 o 
  -4  11  10        0.08       -9.61     17.44 o 
  -3  11  10      104.36       99.30     25.19 o 
  -2  11  10      632.16      660.85     41.70 o 
  -1  11  10      175.41      134.78     27.61 o 
   0  11  10     1246.77     1266.85     74.87 o 
   1  11  10     1120.39     1036.09     65.70 o 
   2  11  10       30.63       19.92     29.85 o 
   3  11  10       91.45       89.55     35.78 o 
   4  11  10       22.39       30.94     33.15 o 
   5  11  10      251.44      242.77     63.48 o 
   6  11  10       45.82       36.65     39.31 o 
   7  11  10        2.87       45.10     45.70 o 
 -10  12  10       15.88       51.48     29.79 o 
  -9  12  10      255.74      321.47     37.85 o 
  -8  12  10        2.40      -11.20     21.84 o 
  -7  12  10      115.95       63.93     25.11 o 
  -6  12  10      393.96      514.63     44.02 o 
  -5  12  10      841.85      812.30     40.89 o 
  -4  12  10      478.54      516.67     40.88 o 
  -3  12  10       71.92       64.56     23.00 o 
  -2  12  10      104.65      103.33     23.75 o 
  -1  12  10      244.84      217.04     31.98 o 
   0  12  10      326.79      419.02     60.12 o 
   1  12  10      931.33      908.77     64.27 o 
   2  12  10       86.10      113.45     39.07 o 
   3  12  10      145.81      122.56     41.19 o 
   4  12  10      217.34      225.23     45.67 o 
   5  12  10       24.31       -7.45     37.75 o 
   6  12  10       10.82       24.57     43.08 o 
   7  12  10       18.75       23.81     41.40 o 
 -10  13  10        5.80       15.36     35.46 o 
  -9  13  10       25.41       10.46     25.74 o 
  -8  13  10      203.79      250.26     42.15 o 
  -7  13  10        4.28        8.40     21.86 o 
  -6  13  10      105.74       91.59     26.50 o 
  -5  13  10      721.22      807.97     69.91 o 
  -4  13  10      172.65      213.16     28.00 o 
  -3  13  10        9.78       -8.98     21.86 o 
  -2  13  10     1141.21     1191.34     50.85 o 
  -1  13  10       18.68        2.97     25.44 o 
   0  13  10        7.40       23.08     26.11 o 
   1  13  10      213.23      249.21     46.40 o 
   2  13  10       24.30       15.00     33.53 o 
   3  13  10       30.46       35.36     38.80 o 
   4  13  10      289.64      307.92     49.25 o 
   5  13  10      237.43      246.58     52.25 o 
   6  13  10       68.96       28.67     49.16 o 
   7  13  10       11.95       11.70     64.55 o 
  -9  14  10       69.28       81.31     29.29 o 
  -8  14  10        0.16       -0.10     24.61 o 
  -7  14  10       25.78       16.71     23.34 o 
  -6  14  10      103.96       47.23     24.18 o 
  -5  14  10      113.43       91.43     28.63 o 
  -4  14  10      137.00      131.95     26.23 o 
  -3  14  10       43.10       60.92     25.82 o 
  -2  14  10      100.85      103.14     26.36 o 
  -1  14  10      483.56      608.66     46.91 o 
   0  14  10      277.87      381.97     41.45 o 
   1  14  10       36.14       79.53     38.11 o 
   2  14  10       42.28       22.09     35.38 o 
   3  14  10        7.21       71.33     39.59 o 
   4  14  10        2.50      -31.15     66.44 o 
   5  14  10      113.73      147.33     46.82 o 
   6  14  10        4.25        4.72     42.15 o 
  -9  15  10      139.02      170.22     65.58 o 
  -8  15  10      126.93      143.75     31.37 o 
  -7  15  10      223.98      340.51     34.25 o 
  -6  15  10       65.01       59.37     25.67 o 
  -5  15  10        1.28       -5.52     23.58 o 
  -4  15  10       73.57       31.24     23.46 o 
  -3  15  10      121.23       65.73     27.74 o 
  -2  15  10      243.01      189.78     31.14 o 
  -1  15  10        2.26        3.25     27.53 o 
   0  15  10        4.34       -7.28     29.03 o 
   1  15  10      779.17      861.34    176.93 o 
   2  15  10       15.90       56.60     57.09 o 
   3  15  10       16.15       31.68     37.99 o 
   4  15  10       49.65       38.07     39.98 o 
   5  15  10      203.93      178.45     51.43 o 
  -8  16  10        0.14      -24.70     24.70 o 
  -7  16  10       44.01       41.32     27.32 o 
  -6  16  10       31.87       41.09     24.17 o 
  -5  16  10      226.87      192.34     30.74 o 
  -4  16  10      179.69      148.26     34.95 o 
  -3  16  10      446.59      410.26     39.93 o 
  -2  16  10      276.14      308.66     36.89 o 
  -1  16  10       59.46       94.22     32.98 o 
   0  16  10       15.96       33.05     33.39 o 
   1  16  10      439.26      465.36     58.37 o 
   2  16  10      322.06      295.53     53.47 o 
   3  16  10      156.48      212.35     84.26 o 
   4  16  10        0.00       30.71     44.46 o 
   5  16  10        7.37      -39.37     44.13 o 
  -7  17  10       10.98        0.21     26.74 o 
  -6  17  10        7.99        9.64     24.75 o 
  -5  17  10      159.64      162.35     33.04 o 
  -4  17  10      106.16      172.19     46.13 o 
  -3  17  10        1.24      -29.82     36.03 o 
  -2  17  10       44.89       21.65     30.78 o 
  -1  17  10       19.47       51.38     38.74 o 
   0  17  10      122.34       78.75     34.14 o 
   1  17  10      201.44      216.31     51.97 o 
   2  17  10       32.98       10.24     41.57 o 
   3  17  10        4.49       70.13     47.02 o 
   4  17  10        2.35      -40.88     40.88 o 
  -6  18  10        6.46       -2.34     26.50 o 
  -5  18  10        3.06       17.40     28.50 o 
  -4  18  10       34.07       71.40     32.10 o 
  -3  18  10        7.09       25.90     30.48 o 
  -2  18  10       37.52       54.76     32.65 o 
  -1  18  10        8.07      -21.32     31.73 o 
   0  18  10        6.24      -13.97     38.88 o 
   1  18  10       12.60      -46.78     49.16 o 
   2  18  10       33.22       33.92     41.71 o 
   3  18  10        5.25      -30.13     42.08 o 
  -5  19  10       39.58      -20.94     40.15 o 
  -4  19  10       46.36       17.03     32.16 o 
  -3  19  10        0.00       30.89     33.10 o 
  -2  19  10      175.43      129.55     38.84 o 
  -1  19  10       66.99       51.79     36.02 o 
   0  19  10      127.46       63.61     46.94 o 
   1  19  10       98.75       87.82     51.17 o 
   2  19  10       11.45       45.21     47.30 o 
  -3  20  10      112.26       67.51     55.28 o 
  -2  20  10      117.56      199.10     53.85 o 
  -1  20  10        4.85      -39.57     39.57 o 
   0  20  10      126.07      100.60     65.09 o 
 -11   0  11       42.44       71.46     39.37 o 
  -9   0  11     1399.93     1544.48     73.26 o 
  -7   0  11        3.87        0.83     16.76 o 
  -5   0  11    13561.72    13660.60    191.17 o 
  -3   0  11     2747.92     2657.62     59.35 o 
  -1   0  11      230.60      187.85     29.08 o 
   1   0  11     1448.87     1432.49    147.43 o 
   3   0  11      236.92      130.19     30.80 o 
   5   0  11       36.46       43.94     29.52 o 
   7   0  11        9.47        1.79     33.24 o 
 -12   1  11       21.60        9.62     27.62 o 
 -11   1  11       10.99        4.93     24.80 o 
 -10   1  11        3.20       24.82     23.26 o 
  -9   1  11      110.67      118.92     24.15 o 
  -8   1  11        1.55       -1.71     14.89 o 
  -7   1  11     1023.69     1039.28     53.52 o 
  -6   1  11       12.61       11.25     11.42 o 
  -5   1  11     3311.89     3322.81     50.83 o 
  -4   1  11       39.84       49.99     14.98 o 
  -3   1  11     1984.67     2077.80     43.79 o 
  -2   1  11      195.71      252.35     21.94 o 
  -1   1  11     2876.53     2951.85     61.04 o 
   0   1  11      243.12      227.26     21.84 o 
   1   1  11     1965.70     1955.21    110.07 o 
   2   1  11     1927.26     1950.54     49.32 o 
   3   1  11      258.87      221.82     24.23 o 
   4   1  11      107.92       66.90     20.11 o 
   5   1  11     1178.09     1185.51     46.29 o 
   6   1  11       93.68       65.80     23.85 o 
   7   1  11      137.04      134.82     28.46 o 
   8   1  11        0.25      -25.63     25.63 o 
 -12   2  11        2.06       16.00     27.42 o 
 -11   2  11        0.30        6.23     22.89 o 
 -10   2  11       36.42       35.07     20.97 o 
  -9   2  11       14.88       14.89     18.44 o 
  -8   2  11      317.61      272.76     22.91 o 
  -7   2  11      753.45      841.12     28.70 o 
  -6   2  11      117.10      132.29     16.02 o 
  -5   2  11      539.66      502.04     48.52 o 
  -4   2  11      294.03      291.77     22.53 o 
  -3   2  11      119.80      125.43     14.27 o 
  -2   2  11      217.46      233.18     17.59 o 
  -1   2  11     3851.06     3782.74    105.57 o 
   0   2  11      567.49      547.65     28.17 o 
   1   2  11      132.77      128.86     25.20 o 
   2   2  11      829.82      938.04     43.78 o 
   3   2  11      224.53      217.90     25.01 o 
   4   2  11        0.88      -17.07     17.07 o 
   5   2  11      446.92      466.31     47.42 o 
   6   2  11        0.26       11.54     21.59 o 
   7   2  11        1.93       12.43     24.79 o 
   8   2  11        6.51       -9.57     25.33 o 
 -12   3  11       76.55      149.81     35.94 o 
 -11   3  11        8.33       38.47     25.57 o 
 -10   3  11        5.33       31.81     24.51 o 
  -9   3  11       18.27       37.21     19.59 o 
  -8   3  11      450.17      446.12     26.38 o 
  -7   3  11      258.82      283.04     20.49 o 
  -6   3  11        2.95        4.25     14.29 o 
  -5   3  11     1169.33     1202.25     38.74 o 
  -4   3  11       15.51        3.53     13.41 o 
  -3   3  11       36.95       35.38     12.09 o 
  -2   3  11     7249.25     7114.31     99.91 o 
  -1   3  11     1555.28     1584.21     67.16 o 
   0   3  11     2471.57     2508.10     70.41 o 
   1   3  11        9.96       29.60     15.76 o 
   2   3  11      517.27      545.54     29.77 o 
   3   3  11       24.09       11.12     17.68 o 
   4   3  11        8.24       13.97     18.46 o 
   5   3  11      390.81      409.55     32.44 o 
   6   3  11       51.62       30.79     22.68 o 
   7   3  11       20.12       37.70     26.53 o 
   8   3  11       31.84       70.33     29.73 o 
 -12   4  11       40.24       45.80     24.25 o 
 -11   4  11       14.48       73.64     27.59 o 
 -10   4  11      485.05      485.16     37.18 o 
  -9   4  11      724.77      772.56     40.32 o 
  -8   4  11       18.70       41.09     18.89 o 
  -7   4  11       49.92       -0.20     16.31 o 
  -6   4  11      102.75      165.93     19.30 o 
  -5   4  11     4355.50     4227.42     59.56 o 
  -4   4  11      432.06      451.83     39.12 o 
  -3   4  11       81.74       75.13     35.70 o 
  -2   4  11     4922.17     4956.18     90.01 o 
  -1   4  11      657.33      600.69     43.99 o 
   0   4  11     1085.04     1038.39     36.86 o 
   1   4  11     1081.75     1104.33     38.20 o 
   2   4  11     4071.59     3948.49     89.51 o 
   3   4  11       16.18        6.77     16.76 o 
   4   4  11       78.37       75.79     21.07 o 
   5   4  11        6.70       11.38     19.64 o 
   6   4  11        3.80       16.83     22.14 o 
   7   4  11        0.21       34.03     24.77 o 
   8   4  11       58.47       95.69     34.75 o 
 -12   5  11       34.02       28.89     34.54 o 
 -11   5  11       72.24       82.97     24.01 o 
 -10   5  11      149.89      143.91     24.50 o 
  -9   5  11        2.62       22.65     17.67 o 
  -8   5  11      680.14      646.97     30.13 o 
  -7   5  11      142.54      142.69     19.01 o 
  -6   5  11       55.65       27.91     17.01 o 
  -5   5  11       26.18       23.16     15.27 o 
  -4   5  11      641.79      595.89     28.26 o 
  -3   5  11       97.24      128.27     19.40 o 
  -2   5  11     1597.43     1535.93     97.27 o 
  -1   5  11      140.38      191.42     33.99 o 
   0   5  11      869.28      852.46     54.34 o 
   1   5  11     2364.36     2451.95     63.61 o 
   2   5  11     1520.31     1464.31     66.87 o 
   3   5  11      217.10      188.02     23.11 o 
   4   5  11       17.60       11.11     19.17 o 
   5   5  11      250.55      376.49     34.51 o 
   6   5  11       85.26       46.72     27.16 o 
   7   5  11      151.61      104.94     29.33 o 
   8   5  11       67.80       44.85     27.03 o 
 -11   6  11        1.65      -14.94     25.00 o 
 -10   6  11       33.35       40.44     24.31 o 
  -9   6  11       96.15      106.85     23.25 o 
  -8   6  11      102.17       71.37     20.95 o 
  -7   6  11        2.33        3.05     16.74 o 
  -6   6  11      148.53      134.02     36.34 o 
  -5   6  11     1165.12     1174.94     41.59 o 
  -4   6  11       73.12       74.33     17.65 o 
  -3   6  11      363.80      395.85     34.86 o 
  -2   6  11      263.25      225.39     30.70 o 
  -1   6  11     2777.75     2671.38     92.63 o 
   0   6  11     1066.01     1127.30     62.52 o 
   1   6  11       50.00       32.83     20.10 o 
   2   6  11      960.55     1094.12    110.47 o 
   3   6  11     1770.89     1633.83    139.00 o 
   4   6  11       37.20       31.81     23.10 o 
   5   6  11      121.12      145.95     40.26 o 
   6   6  11        2.17       -6.19     26.31 o 
   7   6  11      120.17      165.19     37.92 o 
   8   6  11       48.31       21.33     53.36 o 
 -11   7  11        4.26       10.80     32.38 o 
 -10   7  11       31.83       12.75     25.97 o 
  -9   7  11       27.37       30.22     21.01 o 
  -8   7  11      947.16     1010.33     69.58 o 
  -7   7  11      285.95      316.11     27.02 o 
  -6   7  11       53.87       29.98     18.77 o 
  -5   7  11       16.21       -0.86     15.60 o 
  -4   7  11       30.61       11.88     15.74 o 
  -3   7  11       95.03       45.86     18.45 o 
  -2   7  11     2006.70     1904.27     69.76 o 
  -1   7  11       39.56       63.29     35.71 o 
   0   7  11      854.44      724.63     54.45 o 
   1   7  11       97.53       38.52     30.03 o 
   2   7  11        1.39       31.98     29.31 o 
   3   7  11      872.31      804.32     42.92 o 
   4   7  11        8.24       26.03     24.21 o 
   5   7  11       53.14       45.42     27.86 o 
   6   7  11        8.65       -0.72     27.22 o 
   7   7  11       83.51      122.93     71.17 o 
   8   7  11       21.76       15.34     35.23 o 
 -11   8  11        0.03      -25.52     25.52 o 
 -10   8  11      255.94      282.48     35.04 o 
  -9   8  11        7.24       -5.15     20.40 o 
  -8   8  11       67.81       75.49     22.20 o 
  -7   8  11       17.52       12.54     18.93 o 
  -6   8  11      983.86     1060.09     41.65 o 
  -5   8  11       21.54       75.52     32.32 o 
  -4   8  11        1.56        2.02     15.75 o 
  -3   8  11     2333.31     2522.84     63.10 o 
  -2   8  11     2109.41     2126.43    132.77 o 
  -1   8  11      311.76      270.59     72.90 o 
   0   8  11      383.21      369.67     87.42 o 
   1   8  11        6.78       19.55     52.58 o 
   2   8  11      757.58      685.08     61.74 o 
   3   8  11      461.34      391.10     60.32 o 
   4   8  11      441.19      356.61     36.05 o 
   5   8  11       73.60       51.78     28.02 o 
   6   8  11       53.51       36.47     39.46 o 
   7   8  11       88.40      101.79     35.28 o 
   8   8  11       64.02       24.39     37.72 o 
 -11   9  11       34.78       37.46     29.97 o 
 -10   9  11       12.20        5.71     26.26 o 
  -9   9  11      151.40      112.14     43.57 o 
  -8   9  11       49.40       36.01     23.79 o 
  -7   9  11     1244.60     1320.41     45.91 o 
  -6   9  11       59.67       38.08     20.49 o 
  -5   9  11      159.12      112.98     21.69 o 
  -4   9  11      248.48      203.88     25.27 o 
  -3   9  11      966.75      858.20     39.69 o 
  -2   9  11      759.93      689.84    102.22 o 
  -1   9  11        2.13       14.88     30.50 o 
   0   9  11      271.70      271.10     43.32 o 
   1   9  11       20.35      -25.78     41.83 o 
   2   9  11      386.33      481.22     72.02 o 
   3   9  11        0.77      -25.96     31.57 o 
   4   9  11        0.58       13.23     32.44 o 
   5   9  11      203.80      170.70     44.35 o 
   6   9  11       19.18      -23.78     28.44 o 
   7   9  11      135.17       76.40     39.37 o 
 -10  10  11       95.94       93.90     30.90 o 
  -9  10  11       69.19       50.86     24.31 o 
  -8  10  11       93.15       85.24     24.48 o 
  -7  10  11      142.53      170.42     26.81 o 
  -6  10  11      701.43      696.72     38.67 o 
  -5  10  11     1604.12     1541.02     48.77 o 
  -4  10  11      260.80      272.49     26.87 o 
  -3  10  11      514.82      444.81     32.84 o 
  -2  10  11        9.00        8.86     25.97 o 
  -1  10  11       93.75       76.07     53.73 o 
   0  10  11      165.16      143.54     58.50 o 
   1  10  11      495.94      559.99     55.64 o 
   2  10  11       46.04       18.85     32.68 o 
   3  10  11     1674.77     1837.37     86.45 o 
   4  10  11       76.98      114.16     40.78 o 
   5  10  11       11.02       -1.83     36.39 o 
   6  10  11        5.26      -13.70     39.54 o 
   7  10  11      103.73       68.27     45.56 o 
 -10  11  11       12.10       15.22     29.06 o 
  -9  11  11        4.84       -6.73     23.35 o 
  -8  11  11      128.47      123.38     26.55 o 
  -7  11  11      413.34      369.90     31.90 o 
  -6  11  11      348.75      326.20     31.25 o 
  -5  11  11      232.80      205.72     37.27 o 
  -4  11  11       53.08       42.99     20.06 o 
  -3  11  11      152.41      119.31     24.76 o 
  -2  11  11       22.09        0.08     28.36 o 
  -1  11  11        5.54      -18.24     22.09 o 
   0  11  11      244.04      269.39     46.20 o 
   1  11  11      107.80       45.14     43.44 o 
   2  11  11       34.54       14.19     33.56 o 
   3  11  11      264.31      291.93     49.15 o 
   4  11  11      128.34      105.77     44.25 o 
   5  11  11      171.40      160.95     84.86 o 
   6  11  11        3.17        7.43     40.94 o 
   7  11  11        7.40      -19.80     44.45 o 
 -10  12  11       11.53       10.99     29.50 o 
  -9  12  11        9.21      -13.10     24.84 o 
  -8  12  11       27.35       15.32     23.67 o 
  -7  12  11       70.84       68.45     24.01 o 
  -6  12  11      173.98      156.32     27.09 o 
  -5  12  11      295.38      246.63     28.31 o 
  -4  12  11       12.34      -14.73     18.97 o 
  -3  12  11     1050.70      987.15     46.66 o 
  -2  12  11      433.98      385.77     70.00 o 
  -1  12  11      129.32      155.09     30.92 o 
   0  12  11        3.54        4.83     37.39 o 
   1  12  11       29.22      -32.99     32.99 o 
   2  12  11       12.40       21.39     38.16 o 
   3  12  11       76.90       17.13     36.74 o 
   4  12  11      432.38      405.97    177.20 o 
   5  12  11       41.44       72.50     56.82 o 
   6  12  11        6.73      -16.40     46.60 o 
  -9  13  11       61.04       39.48     26.43 o 
  -8  13  11      170.95      165.84     30.45 o 
  -7  13  11       66.45       59.17     24.17 o 
  -6  13  11       19.23        3.99     22.58 o 
  -5  13  11       28.14       37.62     22.81 o 
  -4  13  11      127.22      140.91     36.40 o 
  -3  13  11        1.51      -20.43     22.89 o 
  -2  13  11      293.84      322.85     47.22 o 
  -1  13  11        6.66       -7.81     29.64 o 
   0  13  11     1675.57     1758.23    226.72 o 
   1  13  11       76.37       50.98     37.86 o 
   2  13  11      104.67      101.82     76.66 o 
   3  13  11        8.77        0.63     38.16 o 
   4  13  11      228.08      246.70     50.28 o 
   5  13  11       14.05        6.48     41.51 o 
   6  13  11       27.33       48.02     47.44 o 
  -9  14  11        1.30       12.79     26.68 o 
  -8  14  11       26.08       19.42     25.23 o 
  -7  14  11      121.86      166.98     30.05 o 
  -6  14  11       42.99      -22.08     26.79 o 
  -5  14  11        2.79       13.00     22.40 o 
  -4  14  11     1270.25     1314.53     56.87 o 
  -3  14  11      213.30      163.39     30.88 o 
  -2  14  11      307.49      267.21     46.84 o 
  -1  14  11        3.50       -2.83     27.23 o 
   0  14  11      595.24      527.59     60.99 o 
   1  14  11      285.72      297.55     52.47 o 
   2  14  11      308.11      266.03     52.01 o 
   3  14  11       99.84      125.62     46.16 o 
   4  14  11        5.78      -11.62     39.54 o 
   5  14  11        1.64       15.93     59.65 o 
  -8  15  11        2.68       -7.63     26.87 o 
  -7  15  11        1.11      -24.00     24.00 o 
  -6  15  11      173.83      159.71     31.98 o 
  -5  15  11       35.65       50.95     25.57 o 
  -4  15  11       28.72        5.29     26.98 o 
  -3  15  11       39.29       36.68     40.63 o 
  -2  15  11      149.01      147.40     44.33 o 
  -1  15  11      157.12       87.99     46.35 o 
   0  15  11      819.39      969.77     76.08 o 
   1  15  11      100.62       93.66     43.06 o 
   2  15  11        1.79       23.07     38.81 o 
   3  15  11       13.78       48.80     41.03 o 
   4  15  11       12.55      -26.58     36.52 o 
   5  15  11        0.07      -11.30     63.81 o 
  -7  16  11        1.69        1.40     27.07 o 
  -6  16  11        0.52        4.07     25.08 o 
  -5  16  11        1.26      -13.62     23.76 o 
  -4  16  11       17.01      -25.85     44.43 o 
  -3  16  11        7.11       29.88     27.47 o 
  -2  16  11       14.73       20.06     30.48 o 
  -1  16  11        4.48        2.76     38.28 o 
   0  16  11        0.44      -17.21     34.80 o 
   1  16  11        1.15       37.90     45.59 o 
   2  16  11        8.30       28.46     39.31 o 
   3  16  11        4.76       25.10     46.46 o 
   4  16  11       74.07       41.25     49.00 o 
  -6  17  11       76.80       55.66     27.36 o 
  -5  17  11      112.71      111.40     30.34 o 
  -4  17  11       18.63      -25.42     56.58 o 
  -3  17  11      134.72      150.33     47.68 o 
  -2  17  11      265.42      290.04     53.17 o 
  -1  17  11      125.82      118.80     47.72 o 
   0  17  11      332.63      389.97     58.92 o 
   1  17  11        0.48      -38.44     41.70 o 
   2  17  11        1.60      -33.82     40.20 o 
   3  17  11        0.64      -19.15     47.05 o 
  -5  18  11      166.96      148.04     37.97 o 
  -4  18  11      169.44      100.29     35.01 o 
  -3  18  11      217.21      262.87     54.49 o 
  -2  18  11        0.33       19.72     37.23 o 
  -1  18  11       84.38       49.00     46.32 o 
   0  18  11       92.94      139.47     51.34 o 
   1  18  11        9.53        3.27     45.16 o 
   2  18  11        0.79        1.53     51.66 o 
  -4  19  11        0.14       24.82     34.95 o 
  -3  19  11        1.32       11.82     50.92 o 
  -2  19  11        0.68       95.40     44.80 o 
  -1  19  11        1.13      -43.37     43.37 o 
   0  19  11        7.02       69.76     48.80 o 
 -12   0  12        5.34        4.19     43.34 o 
 -10   0  12      226.31      253.93     53.59 o 
  -8   0  12       24.34       55.44     25.24 o 
  -6   0  12       34.78       25.68     17.51 o 
  -4   0  12      745.61      728.61     41.35 o 
  -2   0  12     2382.78     2324.68     77.04 o 
   0   0  12     1090.12     1022.78    130.07 o 
   2   0  12       55.55       32.12     26.96 o 
   4   0  12     1230.51     1357.43     68.87 o 
   6   0  12        0.07        2.93     31.46 o 
   8   0  12       32.21       52.41     42.81 o 
 -12   1  12       11.51       40.83     35.43 o 
 -11   1  12        2.14       36.47     26.81 o 
 -10   1  12       17.59      -15.62     23.22 o 
  -9   1  12        3.39      -10.69     20.29 o 
  -8   1  12      608.10      587.88     29.89 o 
  -7   1  12      158.47      168.31     18.48 o 
  -6   1  12     1334.78     1335.26     44.13 o 
  -5   1  12      111.89       84.62     17.93 o 
  -4   1  12        1.17        3.53     13.88 o 
  -3   1  12      954.93     1049.41     31.76 o 
  -2   1  12       11.85       -6.86     15.15 o 
  -1   1  12      464.36      538.46     29.67 o 
   0   1  12     3742.63     3705.81     71.06 o 
   1   1  12     1345.35     1377.78     56.52 o 
   2   1  12      286.80      300.89     26.06 o 
   3   1  12      249.57      170.82     26.92 o 
   4   1  12      484.51      448.50     32.84 o 
   5   1  12       81.22      101.49     24.37 o 
   6   1  12      115.67      120.08     27.29 o 
   7   1  12        5.28       27.66     25.60 o 
   8   1  12        4.17      -12.41     27.96 o 
 -11   2  12       61.72       27.01     33.79 o 
 -10   2  12      770.78      748.91     42.75 o 
  -9   2  12        3.54       13.57     17.06 o 
  -8   2  12       18.58       22.09     16.02 o 
  -7   2  12       43.08       46.69     15.13 o 
  -6   2  12     1798.18     1859.15     41.29 o 
  -5   2  12     2042.41     2021.98     64.07 o 
  -4   2  12       56.63       43.29     13.44 o 
  -3   2  12     1548.52     1536.39     32.72 o 
  -2   2  12      110.23      111.48     19.18 o 
  -1   2  12       26.31       -0.08     15.13 o 
   0   2  12      573.28      582.82     41.36 o 
   1   2  12      611.28      571.21     31.29 o 
   2   2  12      904.42      928.71     38.03 o 
   3   2  12       98.20       71.27     21.26 o 
   4   2  12       60.16       53.69     21.81 o 
   5   2  12        0.15      -11.32     20.17 o 
   6   2  12       76.23       42.18     24.67 o 
   7   2  12       51.43       58.35     27.50 o 
   8   2  12        0.17        5.97     29.19 o 
 -11   3  12       38.77       66.32     29.93 o 
 -10   3  12       26.67       23.28     23.29 o 
  -9   3  12        0.95       17.79     19.84 o 
  -8   3  12      167.17      169.45     23.37 o 
  -7   3  12      306.82      292.93     23.25 o 
  -6   3  12      873.48      795.10     31.45 o 
  -5   3  12        3.67       10.57     14.29 o 
  -4   3  12      693.19      704.09     25.49 o 
  -3   3  12      539.07      476.88     31.22 o 
  -2   3  12      382.89      414.71     26.53 o 
  -1   3  12      716.49      755.71     32.69 o 
   0   3  12     2511.96     2545.72     57.29 o 
   1   3  12     2265.10     2337.33     56.30 o 
   2   3  12       72.31       74.15     20.52 o 
   3   3  12       96.29       69.39     24.59 o 
   4   3  12      365.80      352.11     30.90 o 
   5   3  12        0.48      -10.73     20.08 o 
   6   3  12      393.46      329.21     33.27 o 
   7   3  12       43.10        2.24     25.34 o 
   8   3  12        3.90       65.79     31.41 o 
 -11   4  12       23.41       46.32     26.66 o 
 -10   4  12        8.96       36.00     24.63 o 
  -9   4  12       14.70        9.04     20.29 o 
  -8   4  12        8.68       10.44     18.94 o 
  -7   4  12      279.90      347.71     26.57 o 
  -6   4  12      118.65      117.14     17.90 o 
  -5   4  12      553.50      634.88     27.16 o 
  -4   4  12       91.97      119.72     20.58 o 
  -3   4  12     1258.84     1255.67     55.41 o 
  -2   4  12     1228.53     1255.00    138.28 o 
  -1   4  12      275.05      297.78     27.88 o 
   0   4  12       27.67        6.90     19.25 o 
   1   4  12       12.14        0.12     17.49 o 
   2   4  12     1012.85     1042.88     40.31 o 
   3   4  12      243.81      246.77     26.20 o 
   4   4  12      247.59      337.22     30.51 o 
   5   4  12       19.55       -4.43     20.51 o 
   6   4  12        4.02       54.75     25.34 o 
   7   4  12       46.19       59.56     28.14 o 
   8   4  12       10.90        5.35     28.61 o 
 -11   5  12        0.48      -10.34     23.13 o 
 -10   5  12        1.12        4.37     22.35 o 
  -9   5  12       50.24       21.03     18.24 o 
  -8   5  12        5.64       25.34     17.68 o 
  -7   5  12      732.43      733.57     32.64 o 
  -6   5  12      217.86      225.97     23.43 o 
  -5   5  12      422.08      397.73     27.27 o 
  -4   5  12       69.31       24.57     29.01 o 
  -3   5  12     2185.95     2083.44     88.65 o 
  -2   5  12     1055.14     1115.56     64.56 o 
  -1   5  12     1388.98     1463.82    131.62 o 
   0   5  12      103.88       67.70     40.62 o 
   1   5  12      156.51      157.18     26.13 o 
   2   5  12        3.16        1.04     20.69 o 
   3   5  12       24.52       17.45     22.28 o 
   4   5  12       39.75       48.36     26.80 o 
   5   5  12      277.67      350.77     70.66 o 
   6   5  12       54.33       18.29     29.11 o 
   7   5  12       67.84       56.00     32.47 o 
 -11   6  12       70.44       89.01     29.41 o 
 -10   6  12       20.20        1.58     24.14 o 
  -9   6  12       12.59       24.85     21.83 o 
  -8   6  12      162.65      143.47     24.33 o 
  -7   6  12      526.51      592.03     32.55 o 
  -6   6  12      264.51      250.29     36.16 o 
  -5   6  12     1609.36     1610.65     46.27 o 
  -4   6  12      582.45      666.51     35.55 o 
  -3   6  12     3325.73     3370.21    113.69 o 
  -2   6  12       22.90       71.24     30.72 o 
  -1   6  12       66.00       54.05     35.57 o 
   0   6  12       76.37       58.48     58.17 o 
   1   6  12      185.45      160.75     36.57 o 
   2   6  12      408.64      327.42     32.20 o 
   3   6  12     1079.98      950.59     47.24 o 
   4   6  12        0.97       -0.20     27.78 o 
   5   6  12        2.48       39.88     27.38 o 
   6   6  12       22.15       29.86     31.33 o 
   7   6  12      163.68      221.67     40.19 o 
 -11   7  12        7.27       22.86     27.60 o 
 -10   7  12       74.90       82.55     27.97 o 
  -9   7  12       52.09       54.89     22.51 o 
  -8   7  12      567.27      589.55     35.37 o 
  -7   7  12      354.27      351.75     28.92 o 
  -6   7  12        0.09        0.87     17.43 o 
  -5   7  12      113.64      111.25     25.49 o 
  -4   7  12        0.52       20.71     19.36 o 
  -3   7  12       42.72       27.04     40.62 o 
  -2   7  12       28.96       47.91     32.00 o 
  -1   7  12       74.37       53.29     31.16 o 
   0   7  12       97.75       91.42     34.70 o 
   1   7  12      397.28      381.43    120.30 o 
   2   7  12      254.63      109.91     49.09 o 
   3   7  12        3.62       15.01     34.90 o 
   4   7  12        0.20       -4.00     24.28 o 
   5   7  12        7.16       -5.09     26.72 o 
   6   7  12      334.92      321.45     39.66 o 
   7   7  12      174.84      134.54     37.53 o 
 -11   8  12        3.50       11.96     28.07 o 
 -10   8  12       98.05       80.89     27.55 o 
  -9   8  12        9.68      -13.20     21.22 o 
  -8   8  12        0.13       17.88     20.61 o 
  -7   8  12      415.30      406.97     30.74 o 
  -6   8  12      719.87      693.09     51.37 o 
  -5   8  12      161.24      172.43     23.78 o 
  -4   8  12       35.81       44.72     20.57 o 
  -3   8  12      483.89      477.46     45.51 o 
  -2   8  12      493.47      523.09     54.12 o 
  -1   8  12        5.19        3.39     30.52 o 
   0   8  12      352.26      401.89     77.87 o 
   1   8  12       37.61       40.69     48.95 o 
   2   8  12     1816.26     1881.75     86.66 o 
   3   8  12      438.61      512.56     54.97 o 
   4   8  12        0.62       -8.97     31.00 o 
   5   8  12       11.97       56.03     87.35 o 
   6   8  12       57.46       53.91     32.47 o 
   7   8  12        3.99       80.89     35.95 o 
 -10   9  12        5.19       -8.38     24.92 o 
  -9   9  12       84.73       53.39     25.41 o 
  -8   9  12      307.59      382.74     38.58 o 
  -7   9  12      160.83      144.79     25.53 o 
  -6   9  12      188.82      136.82     24.89 o 
  -5   9  12       10.56       -0.12     18.22 o 
  -4   9  12       22.64      -14.22     19.97 o 
  -3   9  12      174.15      136.61     33.87 o 
  -2   9  12      679.73      613.07     57.18 o 
  -1   9  12      163.47      164.08     44.38 o 
   0   9  12      698.01      739.89     62.33 o 
   1   9  12       17.14       17.94     47.21 o 
   2   9  12       92.75        7.40     32.93 o 
   3   9  12       41.49       62.38     38.41 o 
   4   9  12      244.84      261.06     49.82 o 
   5   9  12       15.97      -15.78     41.69 o 
   6   9  12        0.93      -36.65     36.65 o 
   7   9  12       17.11       16.46     45.04 o 
 -10  10  12       73.41       69.56     27.69 o 
  -9  10  12        0.81        5.67     23.18 o 
  -8  10  12      118.24      141.53     34.30 o 
  -7  10  12      226.80      243.83     28.26 o 
  -6  10  12       45.04       62.99     22.59 o 
  -5  10  12       27.25       24.55     20.30 o 
  -4  10  12      604.36      629.06     39.44 o 
  -3  10  12      597.98      527.84     49.56 o 
  -2  10  12      111.21      106.80     38.78 o 
  -1  10  12      131.30       26.27     43.64 o 
   0  10  12        5.06      -21.48     30.61 o 
   1  10  12       30.94       44.23     36.93 o 
   2  10  12      812.77      797.06     66.37 o 
   3  10  12      350.41      353.40     69.87 o 
   4  10  12       75.57       46.72     55.88 o 
   5  10  12       40.27       20.71     38.03 o 
   6  10  12        3.02       75.54     48.80 o 
 -10  11  12       57.81      111.43     29.92 o 
  -9  11  12       36.45       34.31     36.96 o 
  -8  11  12      216.56      233.27     31.98 o 
  -7  11  12       31.23       55.76     23.71 o 
  -6  11  12       24.74       32.31     22.41 o 
  -5  11  12      340.42      327.32     30.99 o 
  -4  11  12        8.67        1.47     22.61 o 
  -3  11  12      197.35      221.15     41.04 o 
  -2  11  12      821.09      734.16     64.71 o 
  -1  11  12      385.64      317.54    116.81 o 
   0  11  12      117.92       79.96     38.94 o 
   1  11  12       52.28       69.72     39.73 o 
   2  11  12        7.69        3.85     36.70 o 
   3  11  12       15.26       15.44     35.92 o 
   4  11  12        5.59       17.45     37.76 o 
   5  11  12      130.99       77.95     43.59 o 
   6  11  12       54.17       18.81     43.74 o 
  -9  12  12       49.66       22.37     26.14 o 
  -8  12  12       31.77       37.20     25.58 o 
  -7  12  12       66.69       35.87     23.85 o 
  -6  12  12       30.44       52.89     24.73 o 
  -5  12  12     1038.81      948.00     77.92 o 
  -4  12  12      513.56      526.34     40.30 o 
  -3  12  12      465.48      554.42     56.51 o 
  -2  12  12       45.12       81.30     39.72 o 
  -1  12  12       24.63       22.35     36.72 o 
   0  12  12      407.37      494.39     63.35 o 
   1  12  12      160.54      243.49     64.89 o 
   2  12  12      762.21      805.65     95.70 o 
   3  12  12        1.56      -33.49     33.49 o 
   4  12  12        1.39      -60.65     60.65 o 
   5  12  12       17.51       31.94     46.36 o 
  -9  13  12       13.15      -20.20     26.55 o 
  -8  13  12       47.13       25.74     27.40 o 
  -7  13  12        1.50        8.66     23.21 o 
  -6  13  12      127.17      103.23     28.05 o 
  -5  13  12       17.87       22.19     23.35 o 
  -4  13  12       14.70       28.27     36.46 o 
  -3  13  12       92.93      128.97     39.78 o 
  -2  13  12      244.30      227.79     51.98 o 
  -1  13  12     1234.03     1240.94    110.16 o 
   0  13  12      769.46      674.02     66.08 o 
   1  13  12       38.98        8.24     39.30 o 
   2  13  12       70.23       42.05     40.13 o 
   3  13  12       18.84      -11.74     39.48 o 
   4  13  12        1.24      -39.74     39.74 o 
   5  13  12       63.16      114.40     54.67 o 
  -8  14  12        0.78        5.49     27.74 o 
  -7  14  12       24.76       19.09     24.89 o 
  -6  14  12        0.27        4.05     24.87 o 
  -5  14  12      103.21       77.56     27.30 o 
  -4  14  12       15.33       -7.78     26.28 o 
  -3  14  12       33.91       32.96     35.42 o 
  -2  14  12       49.55       66.87     86.41 o 
  -1  14  12       57.31       10.54     39.57 o 
   0  14  12        2.82       30.02     41.31 o 
   1  14  12       12.81       12.67     47.34 o 
   2  14  12        0.13       -7.79     42.45 o 
   3  14  12      158.33      159.64     50.72 o 
   4  14  12       44.17       53.18     48.17 o 
  -7  15  12      139.02      130.41     30.92 o 
  -6  15  12       59.52       50.14     28.70 o 
  -5  15  12      125.02       71.77     32.84 o 
  -4  15  12       17.03        8.02     28.45 o 
  -3  15  12      472.75      445.40     58.55 o 
  -2  15  12      144.46      212.54     72.56 o 
  -1  15  12      297.93      369.30     60.56 o 
   0  15  12       10.56       17.40     42.23 o 
   1  15  12        4.66       -8.98     39.64 o 
   2  15  12       52.78       63.31     74.04 o 
   3  15  12        2.52      -26.75     42.89 o 
   4  15  12        8.39       16.72     44.32 o 
  -7  16  12        6.76       28.94     31.00 o 
  -6  16  12       80.12       75.56     29.34 o 
  -5  16  12      572.61      518.43     59.35 o 
  -4  16  12      150.85      175.29     50.15 o 
  -3  16  12       87.80      106.59     43.39 o 
  -2  16  12       32.22       80.72     44.79 o 
  -1  16  12       88.21       62.75     43.37 o 
   0  16  12       12.71      -23.30     39.00 o 
   1  16  12       10.45       58.48     44.71 o 
   2  16  12        5.51       11.37     42.61 o 
   3  16  12       38.61      100.90     48.38 o 
  -5  17  12        9.45      -31.20     31.20 o 
  -4  17  12       12.25      -41.07     72.76 o 
  -3  17  12        0.78      -19.88     39.25 o 
  -2  17  12       34.45      112.78     63.28 o 
  -1  17  12       42.57       59.15     46.51 o 
   0  17  12       11.54      -28.31     43.01 o 
   1  17  12       44.61       -4.22     44.75 o 
   2  17  12       59.38       46.24     50.49 o 
  -4  18  12        9.53      -14.15     43.65 o 
  -3  18  12       11.37      -10.42     44.20 o 
  -2  18  12        0.72       28.05     47.66 o 
  -1  18  12       51.37       10.78     48.83 o 
   0  18  12       27.55       21.45     47.82 o 
 -11   0  13      452.27      491.33     64.89 o 
  -9   0  13       98.18      143.29     39.50 o 
  -7   0  13      243.51      217.12     31.33 o 
  -5   0  13     1310.39     1147.65     54.42 o 
  -3   0  13     2056.05     2035.57     75.12 o 
  -1   0  13     1198.04     1171.45     58.95 o 
   1   0  13     1156.98     1168.57     61.65 o 
   3   0  13       76.34      110.19     59.85 o 
   5   0  13       44.97       44.12     33.61 o 
   7   0  13       49.64       66.91     42.22 o 
 -11   1  13        5.59      -22.44     34.01 o 
 -10   1  13        0.66       27.64     24.59 o 
  -9   1  13       68.85       51.95     22.07 o 
  -8   1  13       42.08       32.21     17.69 o 
  -7   1  13      136.63      120.90     19.69 o 
  -6   1  13       98.84       77.08     16.91 o 
  -5   1  13       57.80       91.20     18.59 o 
  -4   1  13      129.78      156.49     26.46 o 
  -3   1  13     1358.83     1408.81     60.77 o 
  -2   1  13        3.63        4.85     16.90 o 
  -1   1  13     5106.28     4949.61     86.65 o 
   0   1  13      677.17      803.95     46.11 o 
   1   1  13      177.77      194.50     24.34 o 
   2   1  13        0.51       17.13     20.13 o 
   3   1  13      124.90      101.11     39.07 o 
   4   1  13      179.62      209.81     27.94 o 
   5   1  13      378.42      383.10     35.70 o 
   6   1  13       86.12       29.71     25.59 o 
   7   1  13        1.71      -26.16     26.16 o 
 -11   2  13       60.42      -16.11     32.53 o 
 -10   2  13       44.46       25.29     27.80 o 
  -9   2  13       28.60       34.13     24.46 o 
  -8   2  13        8.65       20.88     19.32 o 
  -7   2  13      490.42      497.21     26.93 o 
  -6   2  13       90.45      138.29     18.89 o 
  -5   2  13      636.38      649.01     33.47 o 
  -4   2  13      336.66      329.48     29.50 o 
  -3   2  13      641.00      714.22     62.92 o 
  -2   2  13       15.82       10.35     16.45 o 
  -1   2  13        7.51       10.05     16.32 o 
   0   2  13      235.23      174.45     22.67 o 
   1   2  13      186.19      155.22     23.45 o 
   2   2  13      512.16      521.48     47.47 o 
   3   2  13     1151.28     1293.51     52.92 o 
   4   2  13        0.45        6.12     21.56 o 
   5   2  13       24.35       13.14     22.43 o 
   6   2  13       19.62        0.03     23.26 o 
   7   2  13        7.78       26.00     28.39 o 
 -11   3  13        0.37        3.46     33.58 o 
 -10   3  13        3.88      -11.39     40.37 o 
  -9   3  13       97.94       95.85     22.74 o 
  -8   3  13      548.33      554.71     33.04 o 
  -7   3  13      142.62      127.26     21.32 o 
  -6   3  13      249.51      322.87     26.19 o 
  -5   3  13        7.67        5.24     15.32 o 
  -4   3  13      323.61      370.37     37.90 o 
  -3   3  13      298.02      256.18     38.74 o 
  -2   3  13        0.46       -7.14     22.08 o 
  -1   3  13      546.87      503.91     34.56 o 
   0   3  13      782.09      763.38     35.37 o 
   1   3  13      226.15      255.02     25.91 o 
   2   3  13        3.32       -3.66     18.99 o 
   3   3  13        4.83       57.43     21.64 o 
   4   3  13     1005.99     1015.36     53.53 o 
   5   3  13      331.33      356.86     46.90 o 
   6   3  13       16.07       10.61     24.48 o 
   7   3  13        9.61       48.75     27.80 o 
 -11   4  13       82.00      106.34     29.24 o 
 -10   4  13       51.39       42.96     21.41 o 
  -9   4  13        3.38      -19.43     19.43 o 
  -8   4  13      129.21      135.61     20.96 o 
  -7   4  13      496.87      462.50     26.72 o 
  -6   4  13     1211.47     1235.00     37.71 o 
  -5   4  13      195.32      171.95     32.92 o 
  -4   4  13     2557.12     2465.11    166.61 o 
  -3   4  13       71.83       14.05     36.24 o 
  -2   4  13      117.94       75.52     31.58 o 
  -1   4  13       27.63       31.30     30.04 o 
   0   4  13      178.28      139.19     71.01 o 
   1   4  13       44.47       27.66     22.35 o 
   2   4  13     1096.41     1120.35     75.66 o 
   3   4  13       17.39       34.86     23.80 o 
   4   4  13       14.46       39.12     26.22 o 
   5   4  13        9.19       13.51     27.47 o 
   6   4  13       28.31       62.80     40.73 o 
   7   4  13        5.42      -16.55     43.21 o 
 -11   5  13        1.25      -22.23     22.23 o 
 -10   5  13       99.71      129.02     24.80 o 
  -9   5  13       12.79       13.95     18.98 o 
  -8   5  13      751.02      812.18     47.51 o 
  -7   5  13       68.85       45.62     22.23 o 
  -6   5  13        4.45       10.63     17.71 o 
  -5   5  13       39.22       17.08     23.49 o 
  -4   5  13       14.85       -0.24     24.54 o 
  -3   5  13       64.15       60.06     32.50 o 
  -2   5  13       39.12       14.21     32.88 o 
  -1   5  13      177.97      238.29     72.62 o 
   0   5  13       53.38       92.58     32.68 o 
   1   5  13      382.29      470.21     50.62 o 
   2   5  13       15.99       14.92     23.99 o 
   3   5  13        2.16       31.34     24.83 o 
   4   5  13       68.21      103.65     29.67 o 
   5   5  13      344.69      364.01     41.71 o 
   6   5  13      206.54      214.30     46.74 o 
   7   5  13        0.80        2.99     33.25 o 
 -11   6  13       11.33        0.01     27.92 o 
 -10   6  13       17.53        4.44     22.74 o 
  -9   6  13       12.86       33.33     22.53 o 
  -8   6  13      164.04      147.82     24.88 o 
  -7   6  13      462.28      409.84     33.80 o 
  -6   6  13      843.89      927.57     39.71 o 
  -5   6  13       32.36       15.19     20.93 o 
  -4   6  13      359.93      364.39     76.53 o 
  -3   6  13     1979.35     2131.31    135.46 o 
  -2   6  13        3.50        4.16     42.97 o 
  -1   6  13       83.84       75.87     46.73 o 
   0   6  13      262.73      251.47     42.32 o 
   1   6  13     1708.82     1654.12    171.50 o 
   2   6  13      876.29      920.66     65.28 o 
   3   6  13       30.50       48.42     33.85 o 
   4   6  13        4.02       -0.99     25.65 o 
   5   6  13        5.15        6.34     27.82 o 
   6   6  13        3.71       15.00     31.16 o 
   7   6  13       20.85       72.17     68.93 o 
 -10   7  13        0.86      -23.42     23.42 o 
  -9   7  13        3.91        9.02     22.43 o 
  -8   7  13      513.01      501.94     34.47 o 
  -7   7  13       23.43       24.23     19.23 o 
  -6   7  13      144.36      123.10     23.50 o 
  -5   7  13       25.93        0.69     21.76 o 
  -4   7  13      385.92      244.66     36.62 o 
  -3   7  13      980.45     1000.03    103.57 o 
  -2   7  13        1.09        5.67     31.57 o 
  -1   7  13      440.23      404.91     69.87 o 
   0   7  13        8.08       23.47     32.83 o 
   1   7  13        0.22       -2.46     32.38 o 
   2   7  13        7.52        7.55     40.14 o 
   3   7  13      105.11      173.12     43.87 o 
   4   7  13      239.51      265.84     48.54 o 
   5   7  13        4.46      -22.80     32.44 o 
   6   7  13       32.02       23.52     31.33 o 
 -10   8  13        4.53      -11.31     24.57 o 
  -9   8  13       53.83       71.19     24.67 o 
  -8   8  13      151.38      177.10     27.05 o 
  -7   8  13       70.65       98.99     22.68 o 
  -6   8  13      228.44      222.94     28.05 o 
  -5   8  13        9.46      -10.40     21.50 o 
  -4   8  13     1223.97     1166.41     71.02 o 
  -3   8  13      128.73       53.80     50.70 o 
  -2   8  13      504.48      394.57     51.07 o 
  -1   8  13       17.63       22.53     32.43 o 
   0   8  13       67.00      112.89     38.56 o 
   1   8  13      385.75      372.10     66.51 o 
   2   8  13      880.92      950.01     71.25 o 
   3   8  13        5.86      -29.53     32.54 o 
   4   8  13       20.81      -26.54     36.33 o 
   5   8  13       27.71       22.42     40.25 o 
   6   8  13       22.41       25.34     40.95 o 
 -10   9  13       20.92       13.99     25.27 o 
  -9   9  13       93.89      107.80     27.66 o 
  -8   9  13       17.41        1.07     21.76 o 
  -7   9  13       60.97       88.61     23.90 o 
  -6   9  13      100.05      122.58     25.30 o 
  -5   9  13        1.43      -16.01     22.57 o 
  -4   9  13      120.20      135.96     34.88 o 
  -3   9  13      587.93      820.29    102.49 o 
  -2   9  13       92.06       88.28     36.75 o 
  -1   9  13      654.78      547.38     59.28 o 
   0   9  13       93.97       96.47     39.60 o 
   1   9  13      206.28      251.18     73.36 o 
   2   9  13        9.52       85.82     40.15 o 
   3   9  13        9.33       -7.70     32.97 o 
   4   9  13       26.10       28.40     47.27 o 
   5   9  13       38.46       78.73     64.49 o 
   6   9  13       39.03       52.78     45.27 o 
  -9  10  13        3.06      -23.51     24.43 o 
  -8  10  13       98.77       75.79     25.69 o 
  -7  10  13        3.25      -20.06     20.06 o 
  -6  10  13      182.25      134.69     26.85 o 
  -5  10  13      960.17     1145.36     53.08 o 
  -4  10  13      475.35      542.97    112.77 o 
  -3  10  13     1083.78     1148.52    115.27 o 
  -2  10  13        2.72      -12.48     32.74 o 
  -1  10  13      679.71      725.88     67.52 o 
   0  10  13      184.69      310.23    112.03 o 
   1  10  13      817.76      856.37     70.75 o 
   2  10  13       35.36       57.07     40.68 o 
   3  10  13       22.52      -35.44     35.44 o 
   4  10  13       39.56       16.16     52.52 o 
   5  10  13       37.09      -20.03     80.63 o 
  -9  11  13       47.48       41.89     28.26 o 
  -8  11  13        0.52       -3.79     22.97 o 
  -7  11  13        3.24      -21.51     21.51 o 
  -6  11  13       39.77       33.88     24.32 o 
  -5  11  13       27.37        9.67     25.34 o 
  -4  11  13       38.36       76.21     92.46 o 
  -3  11  13      843.91      791.26    108.27 o 
  -2  11  13      461.34      455.80     59.91 o 
  -1  11  13      830.23      843.79    144.18 o 
   0  11  13        2.39       70.47     41.56 o 
   1  11  13        0.35       12.68     36.77 o 
   2  11  13       33.22       56.74     42.47 o 
   3  11  13        1.06      -37.46     37.46 o 
   4  11  13       33.96       75.60     43.42 o 
   5  11  13       28.76       64.74     50.35 o 
  -9  12  13        8.43       -9.04     31.85 o 
  -8  12  13       86.91      114.76     29.29 o 
  -7  12  13       10.67       16.77     23.13 o 
  -6  12  13       11.19        3.01     27.63 o 
  -5  12  13        4.77      -24.72     24.72 o 
  -4  12  13        3.65        7.29     38.67 o 
  -3  12  13      184.60      161.93     71.68 o 
  -2  12  13      309.48      330.63     53.66 o 
  -1  12  13       98.05       31.54     40.46 o 
   0  12  13      107.82       67.16     85.20 o 
   1  12  13      178.13      136.56     49.50 o 
   2  12  13       80.16       54.64     44.94 o 
   3  12  13       38.22       17.46     43.02 o 
   4  12  13       25.51       39.40     49.17 o 
   5  12  13        1.86      -26.54     45.39 o 
  -8  13  13      176.36      125.80     30.97 o 
  -7  13  13       75.34       83.28     26.78 o 
  -6  13  13      384.38      422.52     37.74 o 
  -5  13  13        0.89       -8.91     25.17 o 
  -4  13  13       91.27      157.12     42.24 o 
  -3  13  13      200.45      198.37     74.37 o 
  -2  13  13      152.45       65.39     45.08 o 
  -1  13  13       75.81       23.85     43.12 o 
   0  13  13       92.69      101.77     44.56 o 
   1  13  13       19.25      -23.73     38.31 o 
   2  13  13       34.35       61.65     62.07 o 
   3  13  13       25.01       -2.00     44.61 o 
   4  13  13      167.08      161.44     68.79 o 
  -7  14  13        9.56       11.49     25.47 o 
  -6  14  13      570.34      633.95     43.40 o 
  -5  14  13      243.45      177.21     49.42 o 
  -4  14  13      124.97       97.50     41.43 o 
  -3  14  13        0.45      -49.63     49.63 o 
  -2  14  13       33.26       66.83     44.67 o 
  -1  14  13       87.26       94.91     46.63 o 
   0  14  13        0.71      -18.44     38.60 o 
   1  14  13        1.60      -13.13     42.31 o 
   2  14  13      188.14      142.74     57.76 o 
   3  14  13       40.46        1.54     47.98 o 
  -7  15  13        1.93       35.26     38.39 o 
  -6  15  13       72.04       43.92     29.48 o 
  -5  15  13       10.26      -40.23     40.23 o 
  -4  15  13        0.22      -20.72     38.34 o 
  -3  15  13        1.41       45.81     45.22 o 
  -2  15  13        0.24      -40.30     71.95 o 
  -1  15  13        0.85        0.03     43.74 o 
   0  15  13      134.47      158.43     50.26 o 
   1  15  13       31.58       26.86     90.44 o 
   2  15  13       21.24      -17.95     65.23 o 
  -5  16  13       31.78       93.11     48.21 o 
  -4  16  13       17.12       40.68     45.68 o 
  -3  16  13        0.05       53.16     45.12 o 
  -2  16  13      103.93       27.54     46.31 o 
  -1  16  13       73.66       99.38     49.21 o 
   0  16  13       65.34       49.16     48.48 o 
   1  16  13       66.54       80.34     54.87 o 
  -4  17  13       53.94       -9.23     43.76 o 
  -3  17  13        0.66      -13.54     42.83 o 
  -2  17  13       15.01      -20.38     45.62 o 
  -1  17  13       99.29       84.73     51.97 o 
   0  17  13       68.16       22.47     55.48 o 
 -10   0  14       38.13       40.81     38.65 o 
  -8   0  14      208.08      173.32     33.11 o 
  -6   0  14     1236.39     1300.85     72.77 o 
  -4   0  14        0.21       29.66     47.61 o 
  -2   0  14      559.45      685.38     50.47 o 
   0   0  14       96.68       46.44     29.92 o 
   2   0  14        2.86       -4.91     29.28 o 
   4   0  14       11.28       72.02     34.21 o 
   6   0  14        3.63       -6.17     37.57 o 
 -11   1  14        3.12        0.82     32.28 o 
 -10   1  14       12.97       -3.25     28.25 o 
  -9   1  14       28.12       43.26     24.73 o 
  -8   1  14       41.70       32.55     20.96 o 
  -7   1  14       23.16       18.83     21.28 o 
  -6   1  14      320.46      335.60     29.91 o 
  -5   1  14      158.93      181.19     39.35 o 
  -4   1  14      617.59      641.42     43.11 o 
  -3   1  14      869.27      790.89     37.38 o 
  -2   1  14      639.30      637.53     33.77 o 
  -1   1  14      575.22      646.27     34.50 o 
   0   1  14      198.44      186.51     25.08 o 
   1   1  14        3.47      -17.84     17.84 o 
   2   1  14       78.77      133.06     24.38 o 
   3   1  14      869.16      822.55     41.96 o 
   4   1  14      666.29      753.41     42.70 o 
   5   1  14       44.37       53.71     25.95 o 
   6   1  14        1.65      -13.80     25.57 o 
 -11   2  14       22.48       36.45     34.67 o 
 -10   2  14       17.45        8.78     28.08 o 
  -9   2  14       25.31       35.86     25.20 o 
  -8   2  14        2.31       11.46     22.76 o 
  -7   2  14       39.04       41.06     21.71 o 
  -6   2  14      947.71      788.11     40.98 o 
  -5   2  14       25.47       24.88     41.96 o 
  -4   2  14      683.60      625.56     53.13 o 
  -3   2  14       82.33       39.99     29.91 o 
  -2   2  14        3.88       10.90     21.00 o 
  -1   2  14      152.68      214.72     25.22 o 
   0   2  14        4.45       32.12     19.45 o 
   1   2  14      617.59      596.06     36.05 o 
   2   2  14       75.00       97.28     24.04 o 
   3   2  14        7.51        7.46     22.26 o 
   4   2  14      441.12      404.81     35.19 o 
   5   2  14        5.07       18.58     24.23 o 
   6   2  14      110.39      128.91     30.37 o 
 -10   3  14       12.02       43.03     28.61 o 
  -9   3  14      244.27      290.08     32.63 o 
  -8   3  14       17.51       34.41     20.42 o 
  -7   3  14       31.86       26.01     17.73 o 
  -6   3  14      288.86      370.46     33.84 o 
  -5   3  14      376.88      501.13     81.03 o 
  -4   3  14      157.69      179.28     39.55 o 
  -3   3  14      339.48      353.88    103.76 o 
  -2   3  14      942.96     1034.53    121.46 o 
  -1   3  14      132.41       96.18     32.82 o 
   0   3  14      966.86      878.65     56.19 o 
   1   3  14       19.63       31.83     24.42 o 
   2   3  14       51.94       44.89     26.26 o 
   3   3  14        8.29      -22.47     25.38 o 
   4   3  14      483.80      522.35     62.95 o 
   5   3  14      174.08       98.19     41.59 o 
   6   3  14        6.74       12.64     31.82 o 
 -10   4  14        0.79        6.96     21.90 o 
  -9   4  14        0.05       42.04     19.80 o 
  -8   4  14      263.12      255.93     24.44 o 
  -7   4  14      123.52      196.22     25.77 o 
  -6   4  14      129.22      116.03     25.35 o 
  -5   4  14      119.89      134.06     32.03 o 
  -4   4  14      321.39      326.28     70.47 o 
  -3   4  14      184.25      249.49     77.53 o 
  -2   4  14      138.59      222.06     42.03 o 
  -1   4  14      665.21      700.14     81.17 o 
   0   4  14      403.70      423.65     59.45 o 
   1   4  14     1503.34     1626.20    106.06 o 
   2   4  14        8.00       11.50     32.19 o 
   3   4  14       38.67       57.46     27.65 o 
   4   4  14       54.78       11.24     27.63 o 
   5   4  14        8.35       15.57     29.25 o 
   6   4  14       19.29       49.01     35.80 o 
 -10   5  14        0.06       -7.40     24.07 o 
  -9   5  14      279.11      273.62     30.14 o 
  -8   5  14        4.54       10.27     20.45 o 
  -7   5  14      207.65      181.09     36.96 o 
  -6   5  14        2.01      -17.99     21.71 o 
  -5   5  14       40.43       68.69     30.12 o 
  -4   5  14        0.22      -29.72     39.54 o 
  -3   5  14      358.39      365.43     50.76 o 
  -2   5  14       97.14       98.03     36.42 o 
  -1   5  14     1069.37     1186.62     72.18 o 
   0   5  14       14.82       27.73     38.67 o 
   1   5  14       64.22       67.16     35.21 o 
   2   5  14        1.56       45.08     35.78 o 
   3   5  14      289.12      313.30     50.05 o 
   4   5  14       13.40       16.67     27.19 o 
   5   5  14        2.61      -23.36     28.53 o 
   6   5  14       15.22       49.32     34.78 o 
 -10   6  14       14.07        4.13     25.05 o 
  -9   6  14      164.69      145.00     26.89 o 
  -8   6  14       39.92       16.82     26.41 o 
  -7   6  14      115.25      114.39     25.31 o 
  -6   6  14        0.31      -22.01     22.01 o 
  -5   6  14      231.49      239.03     38.96 o 
  -4   6  14       71.29      -12.51     43.98 o 
  -3   6  14      797.86      681.94     61.74 o 
  -2   6  14        1.68       35.22     33.04 o 
  -1   6  14      154.93      190.15     41.86 o 
   0   6  14       24.73       28.54     36.51 o 
   1   6  14     1163.55     1242.18     75.59 o 
   2   6  14        1.13       18.90     37.66 o 
   3   6  14       30.08      -30.87     33.71 o 
   4   6  14       22.91       52.00     39.06 o 
   5   6  14        1.30        9.11     39.60 o 
   6   6  14        2.43      -23.47     31.19 o 
 -10   7  14        2.82        8.79     26.61 o 
  -9   7  14       97.09       68.75     25.49 o 
  -8   7  14      220.82      215.49     27.76 o 
  -7   7  14       18.87       16.06     21.22 o 
  -6   7  14       28.47        7.18     20.16 o 
  -5   7  14      134.93      203.45     38.45 o 
  -4   7  14       71.08      179.54     65.09 o 
  -3   7  14      732.35      689.07     65.52 o 
  -2   7  14        5.77       41.05     34.50 o 
  -1   7  14       47.49       58.22     35.61 o 
   0   7  14      598.19      533.93     58.71 o 
   1   7  14      165.71      154.63     42.41 o 
   2   7  14       28.84       13.14     37.02 o 
   3   7  14        0.17       -2.14     37.30 o 
   4   7  14       31.41      -22.53     38.46 o 
   5   7  14       17.03       15.60     44.23 o 
  -9   8  14        4.28       19.76     24.26 o 
  -8   8  14       12.44       19.78     22.20 o 
  -7   8  14        0.89      -20.75     21.83 o 
  -6   8  14     1091.17     1063.57     97.71 o 
  -5   8  14      331.94      341.85     45.61 o 
  -4   8  14     1865.84     1741.29    137.88 o 
  -3   8  14       21.22       19.47     37.12 o 
  -2   8  14      164.34      168.61     43.48 o 
  -1   8  14      290.41      482.60     58.15 o 
   0   8  14      424.22      529.20     78.68 o 
   1   8  14       40.87       36.88     36.41 o 
   2   8  14      333.68      356.01     54.19 o 
   3   8  14       31.56        4.43     38.58 o 
   4   8  14        0.31       91.99     42.90 o 
   5   8  14       13.84       22.61     42.26 o 
  -9   9  14       31.23       50.71     26.78 o 
  -8   9  14      131.80      137.85     31.20 o 
  -7   9  14        1.08      -26.65     28.55 o 
  -6   9  14      132.33      155.62     43.87 o 
  -5   9  14        0.15       -7.74     34.70 o 
  -4   9  14      419.44      358.96     79.22 o 
  -3   9  14      209.69      203.04     48.50 o 
  -2   9  14      643.24      633.15     65.51 o 
  -1   9  14      226.31      209.87     48.14 o 
   0   9  14        0.97        0.49     35.03 o 
   1   9  14       37.41      -17.85     35.71 o 
   2   9  14        0.28       16.69     41.18 o 
   3   9  14        2.04       53.72     40.64 o 
   4   9  14       98.99        9.07     68.72 o 
   5   9  14        0.38       32.29    100.66 o 
  -9  10  14       28.82       -6.60     25.43 o 
  -8  10  14        0.19       -6.29     24.02 o 
  -7  10  14       12.56       -3.79     24.33 o 
  -6  10  14      100.74       71.75     50.54 o 
  -5  10  14      108.85      185.97     72.29 o 
  -4  10  14      493.53      313.37     78.14 o 
  -3  10  14      371.83      266.54     51.47 o 
  -2  10  14      251.28      216.31    100.13 o 
  -1  10  14        0.21       20.53     37.82 o 
   0  10  14        0.07       33.61     38.47 o 
   1  10  14      193.24      141.55     67.51 o 
   2  10  14        1.87      -26.43     35.29 o 
   3  10  14       67.81       72.91     47.68 o 
   4  10  14        0.80       -0.54     55.88 o 
  -8  11  14      270.97      282.43     40.19 o 
  -7  11  14      156.35      134.30     30.04 o 
  -6  11  14       37.97       25.69     28.22 o 
  -5  11  14       66.70       36.26     35.94 o 
  -4  11  14      208.02      269.79     77.60 o 
  -3  11  14       10.41       16.04     38.20 o 
  -2  11  14       77.19       30.32     88.70 o 
  -1  11  14      258.66      218.77     52.94 o 
   0  11  14       35.91      -53.36     64.89 o 
   1  11  14      124.71       95.42     45.27 o 
   2  11  14      100.32      117.79     75.38 o 
   3  11  14       72.40       16.37     45.33 o 
   4  11  14       17.74      -11.28     48.57 o 
  -8  12  14        5.26      -17.51     26.67 o 
  -7  12  14       83.44       48.42     28.92 o 
  -6  12  14      394.63      446.37     60.08 o 
  -5  12  14       35.56       42.98     61.39 o 
  -4  12  14      122.79       39.41     62.81 o 
  -3  12  14       61.07      116.15     78.14 o 
  -2  12  14       60.71      158.08     50.92 o 
  -1  12  14        4.33      -35.47     35.47 o 
   0  12  14       11.67      -13.18     39.82 o 
   1  12  14      163.42      246.69     57.36 o 
   2  12  14      241.14      308.66     66.57 o 
   3  12  14       84.35       68.91     48.68 o 
  -7  13  14       26.07       11.85     25.93 o 
  -6  13  14       40.44       71.98     46.62 o 
  -5  13  14        1.47      -40.88     40.88 o 
  -4  13  14       21.13       82.31     67.51 o 
  -3  13  14       25.66       43.24     47.47 o 
  -2  13  14        3.36        5.50     45.39 o 
  -1  13  14      248.94      230.24     54.41 o 
   0  13  14       13.35       38.70     46.39 o 
   1  13  14        6.04       -1.50     42.60 o 
   2  13  14       11.70      -33.47     43.73 o 
   3  13  14       92.02      -12.80     42.55 o 
  -6  14  14        2.39        7.49     41.32 o 
  -5  14  14       35.34       48.15     43.78 o 
  -4  14  14       64.04       61.73     70.34 o 
  -3  14  14       90.40       74.37     47.91 o 
  -2  14  14       82.66       84.61     49.59 o 
  -1  14  14      108.88       74.59     45.45 o 
   0  14  14        8.37      -26.29     41.69 o 
   1  14  14       78.15       33.32     47.60 o 
   2  14  14       16.46       36.62     47.76 o 
  -5  15  14       28.09        1.63     43.15 o 
  -4  15  14        2.11      107.05     76.12 o 
  -3  15  14       28.53       19.61     43.43 o 
  -2  15  14       33.96       33.91    104.63 o 
  -1  15  14      324.71      423.33     67.99 o 
   0  15  14       18.75        7.08     47.50 o 
   1  15  14       17.96        5.76     57.02 o 
  -3  16  14       69.58      101.78     53.63 o 
  -2  16  14        0.21      -44.31     44.31 o 
  -1  16  14       70.99       74.89     52.68 o 
  -9   0  15       61.45       99.81     40.50 o 
  -7   0  15      160.00      116.72     29.99 o 
  -5   0  15      410.23      465.35     74.11 o 
  -3   0  15       29.80       57.09     30.16 o 
  -1   0  15        2.49      -27.94     27.94 o 
   1   0  15     1630.26     1757.17     78.42 o 
   3   0  15      647.64      665.15     59.39 o 
   5   0  15      247.29      287.92     48.08 o 
 -10   1  15        2.08      -33.72     53.82 o 
  -9   1  15      225.25      244.19     32.28 o 
  -8   1  15        3.19      -21.22     21.22 o 
  -7   1  15      442.24      497.06     48.28 o 
  -6   1  15       18.44      -25.96     44.65 o 
  -5   1  15       40.56       55.01     49.63 o 
  -4   1  15        0.65        5.44     22.49 o 
  -3   1  15        2.01       63.65     25.43 o 
  -2   1  15        9.48       31.81     23.68 o 
  -1   1  15     1351.17     1211.59     46.44 o 
   0   1  15       91.57       20.98     21.68 o 
   1   1  15       90.61       95.91     36.23 o 
   2   1  15      115.65      166.73     28.38 o 
   3   1  15      443.00      542.11     39.03 o 
   4   1  15        0.37       15.93     23.01 o 
   5   1  15        7.20       11.43     25.43 o 
 -10   2  15        9.68       21.42     31.45 o 
  -9   2  15       98.57      126.41     28.73 o 
  -8   2  15       10.06       13.82     23.26 o 
  -7   2  15      297.64      349.84     31.52 o 
  -6   2  15      195.47      151.44     61.06 o 
  -5   2  15      253.93      108.94     54.60 o 
  -4   2  15      350.19      340.88     50.57 o 
  -3   2  15      225.33      221.44     43.40 o 
  -2   2  15      100.36      106.24     56.15 o 
  -1   2  15      743.16      681.39     56.13 o 
   0   2  15      160.96      185.46     53.67 o 
   1   2  15        0.57       -9.99     31.87 o 
   2   2  15        0.08      -23.31     23.31 o 
   3   2  15      149.70      161.55     34.17 o 
   4   2  15        0.19       -2.48     24.27 o 
   5   2  15       12.26        0.45     28.89 o 
 -10   3  15       32.18       -9.56     27.73 o 
  -9   3  15       52.43       38.12     35.10 o 
  -8   3  15        8.19       11.72     19.53 o 
  -7   3  15       88.07       64.42     22.12 o 
  -6   3  15      103.39      104.87     33.08 o 
  -5   3  15      105.45      103.69     55.14 o 
  -4   3  15      314.43      310.66     48.13 o 
  -3   3  15        4.38      -13.62     34.70 o 
  -2   3  15     1541.33     1585.35     80.03 o 
  -1   3  15      528.00      580.21     55.83 o 
   0   3  15       11.11       26.47     32.17 o 
   1   3  15       19.47       48.98     33.52 o 
   2   3  15      120.40      203.68     33.75 o 
   3   3  15      109.86      135.95     34.36 o 
   4   3  15       33.17       42.36     31.22 o 
   5   3  15        0.91       17.55     32.51 o 
 -10   4  15       26.42       59.03     24.57 o 
  -9   4  15        0.14       11.48     20.80 o 
  -8   4  15        3.55       -7.37     21.80 o 
  -7   4  15       55.52       11.85     26.75 o 
  -6   4  15      118.77      115.43     67.85 o 
  -5   4  15      138.70      201.33     63.08 o 
  -4   4  15      780.45      887.44     67.55 o 
  -3   4  15       21.18      -27.53     27.53 o 
  -2   4  15       48.58       51.27     33.44 o 
  -1   4  15       29.09      -28.93     28.93 o 
   0   4  15      337.04      324.33     51.38 o 
   1   4  15       41.92       63.98     53.59 o 
   2   4  15       77.82       78.92     39.18 o 
   3   4  15      139.18      122.16     43.70 o 
   4   4  15        0.11        8.85     29.58 o 
   5   4  15       38.57       14.29     31.99 o 
 -10   5  15        6.02       53.45     27.77 o 
  -9   5  15       20.98       -1.64     21.38 o 
  -8   5  15       48.35       46.24     22.79 o 
  -7   5  15        1.17       19.80     25.57 o 
  -6   5  15       53.44       68.93     61.60 o 
  -5   5  15       46.39        8.74     49.90 o 
  -4   5  15      714.37      753.02     65.79 o 
  -3   5  15        3.35      -49.96     49.96 o 
  -2   5  15      268.63      267.02     45.84 o 
  -1   5  15      245.95      233.09     66.10 o 
   0   5  15      210.41      146.02     43.32 o 
   1   5  15        0.05      -15.09     32.80 o 
   2   5  15        0.87       -8.66     34.37 o 
   3   5  15       48.89       39.17     47.41 o 
   4   5  15        0.32       -6.51     35.74 o 
   5   5  15       64.41       79.00     46.88 o 
  -9   6  15       62.42       53.89     25.37 o 
  -8   6  15        8.46       25.54     22.92 o 
  -7   6  15       99.44       90.73     29.65 o 
  -6   6  15      845.15      955.45     64.83 o 
  -5   6  15      957.10     1095.64    115.54 o 
  -4   6  15      379.93      460.16     89.71 o 
  -3   6  15      121.90      148.39     67.72 o 
  -2   6  15      417.79      488.94     57.91 o 
  -1   6  15        4.12      -11.11     31.95 o 
   0   6  15       69.95       32.32     38.17 o 
   1   6  15      256.14      215.10     53.19 o 
   2   6  15       38.20       13.98     38.41 o 
   3   6  15        7.45       30.09     44.38 o 
   4   6  15       28.06       21.69     39.85 o 
   5   6  15       55.10       -2.76     44.44 o 
  -9   7  15       98.98       99.41     27.86 o 
  -8   7  15       18.53       18.10     22.99 o 
  -7   7  15      100.95       56.65     28.28 o 
  -6   7  15        5.98       11.56     33.29 o 
  -5   7  15       60.98       83.11     60.92 o 
  -4   7  15      331.19      454.96     58.81 o 
  -3   7  15      111.68      172.77     46.64 o 
  -2   7  15      708.10      648.10     64.46 o 
  -1   7  15        6.90      -12.57     34.62 o 
   0   7  15       46.31       25.24     36.80 o 
   1   7  15       18.74       33.86     36.04 o 
   2   7  15       53.36       14.59     36.89 o 
   3   7  15      105.43      155.86     48.56 o 
   4   7  15       34.10       55.14     43.59 o 
  -9   8  15        0.89      -10.14     24.88 o 
  -8   8  15       12.69        7.13     24.15 o 
  -7   8  15       49.77       46.04     25.26 o 
  -6   8  15        3.81       -6.46     30.40 o 
  -5   8  15       93.29       55.14     58.37 o 
  -4   8  15      736.11      637.14     95.83 o 
  -3   8  15      196.30      196.22     49.07 o 
  -2   8  15        0.57      -34.65     34.65 o 
  -1   8  15       79.72      127.87     44.77 o 
   0   8  15      285.86      318.27     53.64 o 
   1   8  15      101.08       41.73     80.22 o 
   2   8  15       69.25       58.13     93.20 o 
   3   8  15       17.14       60.64     44.15 o 
   4   8  15        0.87      -35.71     75.78 o 
  -8   9  15       57.45       70.48     25.98 o 
  -7   9  15       77.48       11.36     30.47 o 
  -6   9  15       61.79       32.99     35.53 o 
  -5   9  15        0.63       47.61     60.52 o 
  -4   9  15       10.23       17.68     38.05 o 
  -3   9  15        5.26       12.84     38.29 o 
  -2   9  15       45.02       50.61     39.59 o 
  -1   9  15       23.95       23.09     40.24 o 
   0   9  15       37.00       27.28     39.56 o 
   1   9  15      110.06      128.03     47.71 o 
   2   9  15       52.11      -11.61     41.74 o 
   3   9  15        3.67      -30.01     42.45 o 
   4   9  15        0.17        4.61     46.27 o 
  -8  10  15        1.87       14.91     26.47 o 
  -7  10  15      298.92      376.30     55.22 o 
  -6  10  15       87.03       92.89     40.85 o 
  -5  10  15      379.31      283.51     80.29 o 
  -4  10  15       12.28       -7.40     53.80 o 
  -3  10  15      182.60      263.05     70.14 o 
  -2  10  15       17.78       18.81     39.68 o 
  -1  10  15       14.60       14.34     44.11 o 
   0  10  15      204.35      220.30     55.95 o 
   1  10  15      593.91      652.13     72.22 o 
   2  10  15      124.41      125.17     51.90 o 
   3  10  15        7.26       17.52     43.80 o 
  -7  11  15       65.49       10.97     43.60 o 
  -6  11  15        0.16      -12.15     35.48 o 
  -5  11  15        3.81      -32.55     56.22 o 
  -4  11  15       19.46      -48.01     48.01 o 
  -3  11  15       18.20       58.89     44.80 o 
  -2  11  15      273.78      193.95     53.74 o 
  -1  11  15      226.25      163.86     51.45 o 
   0  11  15        0.26      -39.18     39.18 o 
   1  11  15        1.34       14.72     46.88 o 
   2  11  15        1.52       29.87     56.75 o 
   3  11  15      112.08      110.30     51.43 o 
  -7  12  15        9.44      -20.47     39.90 o 
  -6  12  15      136.27       64.73     43.19 o 
  -5  12  15       40.89       -1.08     69.13 o 
  -4  12  15       40.26       69.08     47.58 o 
  -3  12  15       84.13      142.67     52.88 o 
  -2  12  15       19.98       -5.30     45.56 o 
  -1  12  15       46.20       27.11     50.50 o 
   0  12  15       21.70       28.33     45.75 o 
   1  12  15       51.63      122.35     52.51 o 
   2  12  15       97.39       48.79     50.71 o 
  -6  13  15       27.01      -21.34     41.22 o 
  -5  13  15        1.33      -37.66     60.12 o 
  -4  13  15      113.23       95.87     54.65 o 
  -3  13  15       86.03      193.63     61.52 o 
  -2  13  15      276.21      225.46     64.41 o 
  -1  13  15       20.43      -39.71     45.26 o 
   0  13  15        2.14       30.59     45.00 o 
   1  13  15        4.67      -29.38     46.89 o 
  -5  14  15       11.16      -33.76     65.90 o 
  -4  14  15      281.05      383.72     67.89 o 
  -3  14  15       31.70       69.00     49.04 o 
  -2  14  15        0.02        1.21     45.11 o 
  -1  14  15       25.58       33.37     50.64 o 
   0  14  15      100.77      132.84     54.09 o 
  -8   0  16       38.94      -38.87     38.87 o 
  -4   0  16        1.26      -14.26     42.90 o 
  -2   0  16      259.61      299.91     43.87 o 
   0   0  16       72.98       85.34     34.45 o 
   2   0  16      428.78      539.92     85.40 o 
   4   0  16        5.03      -28.50     38.20 o 
  -9   1  16        5.63      -24.44     28.59 o 
  -8   1  16       37.63       38.55     25.34 o 
  -7   1  16       48.23       79.77     39.23 o 
  -6   1  16       58.38       27.84     48.15 o 
  -5   1  16       12.95       43.84     50.03 o 
  -4   1  16      383.81      352.51     73.97 o 
  -3   1  16      346.61      389.87     48.97 o 
  -2   1  16     1465.79     1518.12     77.06 o 
  -1   1  16      106.32       68.86     35.56 o 
   0   1  16        0.84       40.60     26.97 o 
   1   1  16       31.16       16.76     27.36 o 
   2   1  16       59.94       46.46     30.22 o 
   3   1  16       34.70      -10.52     24.49 o 
   4   1  16       11.34       -5.92     28.30 o 
  -9   2  16        0.07       19.74     36.49 o 
  -8   2  16       14.02       33.23     25.05 o 
  -7   2  16       51.58        0.22     39.45 o 
  -6   2  16        6.82      -16.54     48.01 o 
  -5   2  16      193.32      137.99     60.66 o 
  -4   2  16      139.76       85.01     41.69 o 
  -3   2  16        8.71       47.36     34.77 o 
  -2   2  16        1.88       40.14     32.97 o 
  -1   2  16       62.33       27.33     46.53 o 
   0   2  16      639.94      675.46    105.18 o 
   1   2  16      117.93      102.26     40.43 o 
   2   2  16      163.90      172.48     36.60 o 
   3   2  16        0.00       39.06     43.32 o 
   4   2  16       18.72       50.21     32.94 o 
  -9   3  16      122.57      158.64     27.69 o 
  -8   3  16       18.94       50.44     22.85 o 
  -7   3  16        4.50      -33.47     33.47 o 
  -6   3  16        8.82      -47.88     47.88 o 
  -5   3  16       71.23       77.97     39.34 o 
  -4   3  16       92.13      126.83     41.51 o 
  -3   3  16        9.93       25.93     37.45 o 
  -2   3  16      833.89      784.06     63.81 o 
  -1   3  16      159.93      101.98     39.39 o 
   0   3  16        1.08      -29.07     32.52 o 
   1   3  16       31.95       58.18     37.81 o 
   2   3  16       50.42       32.71     37.22 o 
   3   3  16       70.68       62.94     39.49 o 
   4   3  16       50.91       25.48     32.40 o 
  -9   4  16        1.98        3.00     26.63 o 
  -8   4  16       40.06       34.66     25.28 o 
  -7   4  16      568.06      726.00    106.79 o 
  -6   4  16      361.40      388.95     80.43 o 
  -5   4  16      609.87      636.23     65.72 o 
  -4   4  16       17.54       78.11     50.84 o 
  -3   4  16       22.91       39.98     36.39 o 
  -2   4  16       11.23        3.59     33.67 o 
  -1   4  16        1.56       -7.66     32.81 o 
   0   4  16       23.48      -29.40     29.40 o 
   1   4  16      250.38      161.01     76.46 o 
   2   4  16       83.55       75.77     40.50 o 
   3   4  16        2.86       57.14     55.41 o 
   4   4  16        7.65       49.02     44.14 o 
  -9   5  16      157.79      154.09     32.75 o 
  -8   5  16        0.80      -14.69     23.01 o 
  -7   5  16      144.58      116.47     67.38 o 
  -6   5  16       15.23      -49.36     49.36 o 
  -5   5  16      117.80      132.24     47.68 o 
  -4   5  16       89.59      116.35     43.39 o 
  -3   5  16      618.00      767.60     69.31 o 
  -2   5  16       71.34       49.97     38.70 o 
  -1   5  16        9.24       20.38     33.28 o 
   0   5  16       48.06       63.86     39.36 o 
   1   5  16       24.65       65.58     41.78 o 
   2   5  16       49.59       18.67     85.94 o 
   3   5  16      282.89      347.39     61.33 o 
   4   5  16       45.43       16.06     43.29 o 
  -9   6  16       13.04       34.19     27.98 o 
  -8   6  16       14.15       23.22     32.61 o 
  -7   6  16      135.05      105.44     66.30 o 
  -6   6  16        1.16      -20.04     48.15 o 
  -5   6  16      739.04      698.31    105.45 o 
  -4   6  16       31.09        6.33     36.75 o 
  -3   6  16       20.72       75.47     38.81 o 
  -2   6  16       62.93      135.47     43.31 o 
  -1   6  16        6.17        2.90     61.86 o 
   0   6  16       21.97       87.20     44.32 o 
   1   6  16      173.01      201.77     50.65 o 
   2   6  16       51.51        7.92     40.81 o 
   3   6  16        7.41       66.88     49.09 o 
   4   6  16       17.06       38.13     44.28 o 
  -8   7  16        5.14       56.21     34.36 o 
  -7   7  16        6.51       15.20     55.54 o 
  -6   7  16       20.08      -10.49     57.02 o 
  -5   7  16       39.79       34.16     59.58 o 
  -4   7  16      232.87      213.34     47.46 o 
  -3   7  16        7.80      -67.28     68.66 o 
  -2   7  16        4.32       50.75     39.89 o 
  -1   7  16       42.52      -24.66     36.31 o 
   0   7  16       13.85       30.78     40.21 o 
   1   7  16       21.22      -37.64     37.64 o 
   2   7  16        2.48      -25.78     36.92 o 
   3   7  16        7.39      -21.89     42.70 o 
  -8   8  16       62.46       70.59     37.91 o 
  -7   8  16      221.52      134.09     72.49 o 
  -6   8  16       11.70       -7.67     59.44 o 
  -5   8  16       30.48      153.45     71.41 o 
  -4   8  16      286.22      388.95     60.27 o 
  -3   8  16      109.46      152.41    118.15 o 
  -2   8  16       35.95       44.71     39.77 o 
  -1   8  16      218.66      192.14     51.40 o 
   0   8  16      534.49      495.57     66.15 o 
   1   8  16      241.21      270.47     53.92 o 
   2   8  16       11.15       -2.09     56.08 o 
   3   8  16       39.28       80.56     48.10 o 
  -7   9  16        2.86        1.34     65.09 o 
  -6   9  16        4.20       44.52     64.69 o 
  -5   9  16        6.35       26.36     59.58 o 
  -4   9  16      134.86      163.62     65.83 o 
  -3   9  16        6.55       79.61     46.23 o 
  -2   9  16      532.33      521.27     83.25 o 
  -1   9  16        1.49       23.21     41.49 o 
   0   9  16       61.94       31.09     41.69 o 
   1   9  16       15.19       51.09     45.72 o 
   2   9  16      110.10       48.50     85.87 o 
  -7  10  16       11.18      -32.68     60.39 o 
  -6  10  16        5.74      -11.70     64.15 o 
  -5  10  16       25.23      -27.84     59.98 o 
  -4  10  16        0.18      -21.96     42.08 o 
  -3  10  16        0.66       11.73     49.63 o 
  -2  10  16       87.11       21.61     83.65 o 
  -1  10  16        3.61      -37.64     37.64 o 
   0  10  16      205.29      204.91     55.68 o 
   1  10  16       94.90      113.29     47.51 o 
   2  10  16        0.03       54.85     51.98 o 
  -6  11  16        0.00       -7.13     58.64 o 
  -5  11  16       14.42       42.23     63.21 o 
  -4  11  16      207.03      167.94     93.61 o 
  -3  11  16      140.72      145.22     52.82 o 
  -2  11  16       41.25       23.03     45.69 o 
  -1  11  16        9.72       35.49     49.13 o 
   0  11  16        0.68       34.88     66.97 o 
   1  11  16        4.15      -27.81     41.38 o 
  -5  12  16      153.45      212.49     81.90 o 
  -4  12  16      134.44      164.89    136.71 o 
  -3  12  16       27.71      109.90     52.15 o 
  -2  12  16       48.85      -38.17     38.17 o 
  -1  12  16       83.65      -31.50     45.49 o 
   0  12  16      185.90      285.32     62.21 o 
  -3  13  16       74.27      104.05     57.41 o 
  -2  13  16       75.34       46.46     54.05 o 
   1   0  17       57.66      -27.70     45.86 o 
   3   0  17      107.08      214.40     51.24 o 
  -7   1  17      121.75       53.80     57.43 o 
  -5   1  17      183.23      205.77     67.11 o 
  -4   1  17       96.18      134.35     61.60 o 
  -3   1  17      662.83      878.67    103.70 o 
  -2   1  17        0.09      -11.82     31.27 o 
  -1   1  17        3.96      -14.34     50.84 o 
   0   1  17       31.20       18.48     36.58 o 
   1   1  17       10.99        3.96     40.68 o 
   2   1  17        1.20        0.63     30.44 o 
   3   1  17      165.89       94.50     40.02 o 
  -8   2  17       70.88        5.45     40.17 o 
  -7   2  17      489.89      547.90    119.23 o 
  -6   2  17       61.37      202.54     69.67 o 
  -5   2  17      121.26      155.87     66.44 o 
  -4   2  17       26.73      -41.42     41.42 o 
  -3   2  17       15.12       45.62     38.38 o 
  -2   2  17       17.47      -25.57     33.41 o 
  -1   2  17       13.43       29.57     38.14 o 
   0   2  17      165.70      117.19     41.86 o 
   1   2  17        3.44       41.58     61.39 o 
   2   2  17       11.94       90.25     52.11 o 
   3   2  17        2.78       83.67     46.10 o 
  -8   3  17      111.77      123.99     51.63 o 
  -7   3  17       20.55      -32.82     57.16 o 
  -6   3  17        0.13      -46.53     46.53 o 
  -5   3  17      191.78      252.03     72.76 o 
  -4   3  17       27.73       75.54     43.24 o 
  -3   3  17      393.60      412.88     56.19 o 
  -2   3  17      236.55      207.78     45.41 o 
  -1   3  17        2.87       69.84     38.79 o 
   0   3  17       65.16      112.23     43.18 o 
   1   3  17       43.33       14.28     38.57 o 
   2   3  17      206.54      271.31     55.16 o 
   3   3  17       21.42       29.51     42.04 o 
  -8   4  17       76.75      114.37     56.38 o 
  -7   4  17        3.54       14.93     60.12 o 
  -6   4  17      124.88      116.51     43.70 o 
  -5   4  17       61.83       73.12     42.15 o 
  -4   4  17        1.07      -22.92     37.40 o 
  -3   4  17       94.46       80.12     44.72 o 
  -2   4  17       57.50       38.25     39.04 o 
  -1   4  17      126.07      233.03     79.08 o 
   0   4  17      360.99      354.62     56.62 o 
   1   4  17       43.69       -8.76     34.45 o 
   2   4  17       11.94        0.33     38.26 o 
   3   4  17       82.11      148.78     51.47 o 
  -8   5  17       22.98       51.89     47.94 o 
  -7   5  17       18.99      -44.52     54.60 o 
  -6   5  17       14.94       66.30     59.98 o 
  -5   5  17        5.40        0.95     39.82 o 
  -4   5  17      185.35       75.31     44.74 o 
  -3   5  17       42.73       77.27     41.85 o 
  -2   5  17       20.15       78.72     56.01 o 
  -1   5  17        0.83       21.66     39.30 o 
   0   5  17       14.63       10.68     36.72 o 
   1   5  17        0.01       -2.62     44.04 o 
   2   5  17       26.64       21.22     43.89 o 
  -7   6  17        2.23       14.79     59.58 o 
  -6   6  17       23.76       -0.40     58.91 o 
  -5   6  17      186.84      255.33     56.28 o 
  -4   6  17      114.28       69.83     44.61 o 
  -3   6  17        0.49       10.56     40.40 o 
  -2   6  17      319.22      211.38     50.06 o 
  -1   6  17      347.44      312.85     93.81 o 
   0   6  17      362.20      374.49     59.37 o 
   1   6  17       14.80       -7.80     40.61 o 
   2   6  17        0.22      -31.51     41.85 o 
  -7   7  17        1.28       -6.59     69.13 o 
  -6   7  17        0.29       -3.77     58.23 o 
  -5   7  17       55.80       72.25     45.58 o 
  -4   7  17        2.21      -38.20     38.20 o 
  -3   7  17      230.71      211.49     51.98 o 
  -2   7  17      189.60      265.02     74.44 o 
  -1   7  17       70.54      150.42     50.51 o 
   0   7  17       43.54      105.89     47.58 o 
   1   7  17       27.55       75.22     47.67 o 
   2   7  17      117.72      190.04     57.21 o 
  -7   8  17       77.31      155.47     88.63 o 
  -6   8  17       17.99       74.78     74.64 o 
  -5   8  17       67.26       32.80     59.38 o 
  -4   8  17        0.14        9.36     39.56 o 
  -3   8  17      108.19      139.53     49.37 o 
  -2   8  17        0.30      -51.78     51.78 o 
  -1   8  17       25.95       24.88     79.15 o 
   0   8  17      208.04      334.61     60.99 o 
   1   8  17        2.22      -40.47     40.47 o 
  -6   9  17        2.68       35.77     72.35 o 
  -5   9  17      175.36      235.24     61.10 o 
  -4   9  17       56.85      111.00     53.57 o 
  -3   9  17       71.85      109.23     72.35 o 
  -2   9  17        1.03       11.89     45.97 o 
  -1   9  17        5.53       35.59     47.93 o 
   0   9  17       23.88      -39.59     43.17 o 
   1   9  17        2.21      -39.49     39.49 o 
  -5  10  17      227.57      269.06     62.38 o 
  -4  10  17       67.48       79.58     50.26 o 
  -3  10  17        1.11        5.58     47.97 o 
  -2  10  17      122.86       42.80     47.03 o 
  -1  10  17      210.09      187.58     57.80 o 
   0  10  17        0.64      -75.58     75.58 o 
  -4  11  17        8.36      134.49     75.45 o 
  -3  11  17      206.95      191.54     58.71 o 
  -2  11  17        0.09      -42.95     42.95 o 
   0   1  18       72.30       65.23     58.10 o 
   1   1  18       48.65       50.90     42.65 o 
  -7   2  18        0.24      -53.93     53.93 o 
  -5   2  18       19.03       53.80     59.71 o 
  -4   2  18      125.93       72.49     62.67 o 
  -3   2  18       12.53       38.33     61.06 o 
  -2   2  18       17.41      102.75     63.34 o 
  -1   2  18       63.03       33.56     39.36 o 
   0   2  18       32.68       30.81     40.30 o 
   1   2  18        1.63      -36.92     36.92 o 
  -7   3  18        1.17      -55.27     57.96 o 
  -6   3  18        3.30      -53.12     53.12 o 
  -5   3  18      181.49      238.85     76.79 o 
  -4   3  18       12.75       55.14     58.37 o 
  -3   3  18      101.25       74.58     44.52 o 
  -2   3  18        8.63      -37.31     44.58 o 
  -1   3  18        7.12      -37.89     37.89 o 
   0   3  18        9.70      -23.74     41.69 o 
   1   3  18       10.14       25.03     43.45 o 
  -7   4  18       66.11       68.32     75.04 o 
  -6   4  18        7.45        9.68     56.22 o 
  -5   4  18      181.54      138.93     74.10 o 
  -4   4  18       12.22       13.74     39.97 o 
  -3   4  18       76.25       95.94     47.27 o 
  -2   4  18      151.96      130.72     47.73 o 
  -1   4  18      273.58      277.29     70.68 o 
   0   4  18        0.01       -4.57     43.31 o 
   1   4  18        9.98      -25.35     47.47 o 
  -6   5  18        3.82       35.91     63.34 o 
  -5   5  18       72.37       93.41     46.50 o 
  -4   5  18       21.81       -6.38     43.42 o 
  -3   5  18      542.89      561.88     70.86 o 
  -2   5  18       89.11      195.32     50.97 o 
  -1   5  18      214.24      255.54     57.15 o 
   0   5  18       32.95       -7.91     43.09 o 
   1   5  18      186.31      229.08    126.22 o 
  -6   6  18        0.82       57.69     47.14 o 
  -5   6  18      106.62      168.48     55.53 o 
  -4   6  18       14.86      -19.97     43.65 o 
  -3   6  18       33.37       37.34     46.36 o 
  -2   6  18        8.53        2.44     40.66 o 
  -1   6  18      196.23      241.70     56.69 o 
   0   6  18        2.32      -15.55     40.17 o 
  -5   7  18      149.99      114.58     57.43 o 
  -4   7  18        3.81       52.89     51.98 o 
  -3   7  18      115.54      199.78     80.56 o 
  -2   7  18        0.07       26.15     44.37 o 
  -1   7  18       12.65        0.15     46.26 o 
   0   7  18        4.16       50.66     45.07 o 
  -4   8  18        0.65      -20.11     45.74 o 
  -3   8  18       55.13      154.29     53.04 o 
  -2   8  18       15.56       -5.69     45.78 o 
  -1   8  18       26.30        4.73     62.54 o 
  -4   3  19      211.56      209.54     76.26 o 
  -3   3  19      149.74      165.15     76.26 o 
  -2   3  19      113.20      248.00     78.95 o 
  -3   4  19        1.78       51.01     48.23 o 
  -2   4  19        9.72        2.68     42.64 o 
                                                 
